# Supplementary material for: Systematic decoding of cis gene regulation defines context-dependent control of the multi-gene costimulatory receptor locus in human T cells
Source: Nat Genet. 2024 May 29;56(6):1156–67. doi: 10.1038/s41588-024-01743-5 (PMC11176074; doi:10.1038/s41588-024-01743-5)
Supplement: Supplementary file 2 — Supplementary Tables 1–4. [file 41588_2024_1743_MOESM2_ESM.xlsx]

## Sheet: Table 1 Oligos
Supplementary Table 1 Sequences of oligonucleotides referenced in Methods.
CM_oligo_1	5’-GAGCTGTACAAGATTAACGGATCCGGCGCAACAAACTTCTCTCTGCTGAAACAAGCCGGAGATGTCGAAGAGAATCCTGGACCGATGAACAATTCCCAGGGAAGAGT
CM_oligo_2	5’-CTGATCAGCGGGTTTAAACACGTACTGCTAGAGATTTTCCAC
CM_oligo_3	5’-AAGTATCCCTTGGAGAACCACCTTGTTGG-[sgRNA]-GTTTAAGAGCTAAGCTGGAAACAGCATAGCAAGTT
CM_oligo_4	5’-AATGATACGGCGACCACCGAGATCTGCACAAAAGGAAACTCACCCT
CM_oligo_5	5’-CAAGCAGAAGACGGCATACGAGAT[NNNNNNNN]GTGACTGGAGTTCAGACGTGTGCTCTTCCGATCTCGACTCGGTGCCACTTTTTC
CM_oligo_6	5’-GTGTGTTTTGAGACTATAAGTATCCCTTGGAGAACCACCTTGTTG
CM_oligo_7	5'-TTAGCTCTGTTTACGTCCCAGCGGGCATGAGAGTAACAAGAGGGTGTGGTAATATTACGGTACCGAGCACTATCGATACAATATGTGTCATACGGACACG
CM_oligo_8	5'-AATGATACGGCGACCACCGAGATCTACACTCTTTCCCTACACGACGCTCTTCCGATCTCAAGCTATATGCCCAAGCTT
CM_oligo_9	5'-CAAGCAGAAGACGGCATACGAGAT[NNNNNNNN]GTGACTGGAGTTCAGACGTGTGCTCTTCCGATCTAATGCTCTGGGACAGTGA

## Sheet: Table 2 CRISPRi sgRNA Library
Supplementary Table 2 Sequence and position (hg38) of sgRNAs in the tiling CRISPRi library.
sgRNA_ID	start	sequence
1	203569242	AGGTCCCAGTTAGTTATCTC
2	203875757	AGTCAGTTCCTCCTCCAACA
3	202924599	ATCCTCCACCATATCTATCA
4	203498572	CAAACAACACCTCCGATTTC
5	203366966	CAACAATGTCCTGCAGATGC
6	202869557	CATCCCACCCATCCGTTATC
7	203703763	CCTTAAATCCGGCAATACAC
8	202894972	AACAACCACATCACAAGAA
9	203940759	GAGAGAGTTACACATATCC
10	202788705	TCTGCAGTCCACCAATCAAC
11	203266655	ATTCGCTTCCAGAAGAATCA
12	203587610	CCAGTTCAGTGCAAATTTGG
13	203495985	CAGATCCAAATCCTGTTATG
14	202644878	CAATCCTCATTTCAGAATGG
15	203840849	CCCATGCTTGTCAATTAATG
16	203042524	CTCCCTAGAAGTATAAGTGG
17	202871283	CTCCTTCACTACAGCGAGCG
18	203886289	AAATGTGTTCCTCAAATGG
19	203590244	AAGTGAGTATCCCATACGG
20	203888753	CCCTGTCCAAGTAATTCAG
21	203733877	TCACACCTTCCTTGTCAAAG
22	203342721	TCCCAGCAGTAGTACTAAGG
23	202933922	TGTGTTCCCTGTTTGTATAG
24	203489757	CACAGAAGAACCGCGTCAGC
25	202894967	CCACATCACAAGAAGGGTAA
26	203869997	TCCCTGGCATTGTTGTAGAG
27	202755618	TTCCACGCTATTCCGGAACC
28	203177267	CCACCTTACCTTGAGTGTAA
29	203663603	TGTCTCATACGTAAGATGG
30	203502255	AGCATACCTCTCTGTTAGGA
31	202557709	ACCTTTGAGGCCCAACCAAA
32	202529157	AGTCTTTCATGTCCTTGGGA
33	203493005	CACCTGTATCACGTACTCAG
34	203480940	CAGCATTGATCTTCAAAGGT
35	203810238	CCACAGTGCACACCCTTTGT
36	203129129	CCACGTGCACGAGAATAATC
37	203775807	CCTGGGTCTGAATGAATAAG
38	203873670	CTTCCTTGCAAACCATTGAA
39	202897293	ACAGTTTGCCTACACTTAG
40	202951443	ATTGTTACCTGCACTAAAG
41	203945778	CGCTGCATAAATGACATGT
42	203693397	CTGACAGTACACAAATTCA
43	203144469	TACTTTGCCTCCAAGCTAAA
44	203281066	TCACCTTCAATTCCAACGAG
45	203661756	TCCAACACACCCTACTGAAG
46	202910813	TCCCACCTGAGTTACATCTG
47	203603867	TGTACTGTGAACGAATGACA
48	202679477	TGTACAGTGAAACTCCATT
49	203498603	TGTAAGATGCCTGAAATCGG
50	202994846	TTCACACAATGCCTATAGGG
51	203432091	TGATGTTCCTCCACTCATC
52	203603346	CCACTACCTGAGTCTTGGCA
53	203880488	CCTAGGCCTAAAGCACTCAG
54	203737023	CACCTCATCCCTGCGTAGT
55	202819060	CTGTTGTGTGTAATCAATG
56	202800659	ATTTCTCCTACATACAAGGG
57	202818151	TGTGCCTCCCTACCCAAGGA
58	203240127	TGTTCTACAAAGCAAGGTGG
59	202528972	CTGTTTGTTGCTTCCGAATA
60	203168047	ACCTGGGTTCCACAGAAGAA
61	203389756	TGGGTTAATGTTCACCACAC
62	203761932	AACCCAACCCACTCACAGAC
63	203942076	ACAGATCCTAACAACACTCG
64	203198297	ACCAGAATTTCGTTTGTCGG
65	203933866	ACCTTGCCTATACTGTTGAG
66	203010554	ACTCACAGAATAAGAAAGGG
67	203711241	CATGCAACCACCTTTCTGTG
68	203591495	CCACAATTCTACAGTACTCA
69	203901456	CTCCTTCAATCCTTTCACTC
70	203871737	TAACCGTTGCAATAACATG
71	203631088	TCGTCATCTCATACAATGG
72	202729506	TGACCGTAGTACTCATTAG
73	202549328	TTTGTCCATCCACTCGTGA
74	202708880	TAATCTCAGTGACGCAGGAG
75	203356111	TAGGAAGGATCATCATCATG
76	202979878	TCCATTCTTCTCTGATACTC
77	203527868	TGACCTCAATGAAACAAAGG
78	203859266	TGCCAGTTCAAGAGGTTCTG
79	203846256	TTAACTGCACCACGAATACA
80	203637851	TTCTCATCTCCACAAACAAC
81	203685130	ACGTCAATCATTGGGTGTGC
82	203900761	ACTGTAGTAGGTGGAACATA
83	203750146	TGGCGTGTTTGTGAGAATCC
84	203820108	ACCCTGGGAGTGTGGATGG
85	203079821	TGCTGTCCTGAATGTAGACA
86	203709293	ACAGATACACATCTCAACAC
87	202871654	CCGAACGCGACCCGAGGAGG
88	203486840	AAAGGTGGTTTAACAAACC
89	202626421	TTGCACCCGTGTGACACATG
90	203838225	AGCATACAATCTCATAGGG
91	203521475	CGGGAACACCACAAATTACC
92	203689108	TTTCCCAAATGTCTGAGGG
93	203775694	CAGCCAACCCAGCATTGTTG
94	203628664	GGTTATCAGCACACCACTC
95	203922815	CATAGAACTTCAAGTCTGT
96	202610458	CTGCGATTTCTTAATAGCG
97	203594018	ACCTCTAACTTTCTTAGGAG
98	203772446	ACTCCACCCTTTGCTTGGTA
99	202926193	ACCACCTGAGGCCCAATTG
100	202871238	AGGTCGCTCCTAATAGAGG
101	202705993	AAACCAGACATCAATCACGT
102	202871969	AAACCGGTCAGAACATTACG
103	202648031	AAAGAGAGACACATTCTGGT
104	202756884	AACACTAGGTTCCACATTAG
105	203837135	AACTCAGTCTAAGTTAGGGA
106	202608027	AACTCCTCTCCTCATTGTGG
107	203915641	AACTGTGTTGCTAACGATCA
108	202880943	ACACAGCTACTTCTGAGTGG
109	203836676	ACCCGTCTTACTAAGATACG
110	203013339	AGACAGCAAGCACACTTCCT
111	203617859	AGACCTTATTGCCCTTGAAG
112	203652244	AGAGACATCAGATTTCAGGT
113	203244102	AGCCAGTTCACAGTAATAGG
114	203797764	AGCCCACACATCAAGTTAGG
115	203215029	AGCCTCATACAAAGTACTAG
116	203818022	AGCTGCTTCATCTAATAGTG
117	202613401	AGTCTATAGTCATCCTCTCA
118	203846080	ATCTCCATACCCGAATGTCC
119	203339929	ATCTGTCCCATCTGTATATG
120	203564547	CAATCCTCATCATTCTGAAC
121	203847908	CCAGAAGACCCACCAAGAGG
122	203345288	CCCTGAAGTCAAGCGAAACC
123	203170823	CTACACCTAAGTATCCTCTG
124	203830562	CTCATCCATTCACGATCATG
125	203896927	CTTCTCTCCACCTCCATAAC
126	202939101	AACGTGCAACATTCTAAAG
127	202664374	AACTGCTCAGTGATTTGTG
128	203125432	AATCTGTCCTTCACTAAAG
129	203871873	AGAATAAAGACCATCCAAG
130	202632031	AGAGCACTTCAATTAAAGC
131	203603641	CCTCCATTCCAAACTCTGT
132	203422857	GACACTATCAATGAAGAGT
133	203743459	TACATCCAAATCCAACTCT
134	202726565	TCGTATCTTAGGTCACTAA
135	203331210	TAAATAGAACGTGGTGACAG
136	203730508	TAAGAACAAGGGTCACTCAG
137	203914622	TCAAACTCCATCCATAACGA
138	203313818	TCTACTCCTTTCCTTCCAAG
139	203535659	TCTGATTCACTCGTTCCTGT
140	203657788	TCTTCACGCCTATCTCTGTC
141	203729569	TTCTCTGATGTTCACAAGGA
142	202728879	TTGTCCTTACCCTCTCTGCA
143	203239113	AGCCGTGCTCTACCTCTATC
144	203229277	AACCTGTCCTTTGTTGTAGG
145	203371228	AGACCAGTGGACACAGATTG
146	202806399	TTATCAAATCCTTCCGAAGG
147	203782344	TTATGGCAACCACATACTCA
148	203750658	AGCTCCACAAAGATTATGGC
149	202566535	AGTCAGTGCTTCAACTCTAA
150	203107774	CTTGTGTCAATGCAAACATG
151	203442284	AGCTAATCATGCACGATGG
152	203185214	CATAAGAGCTCCTCCTTGA
153	203490096	ATTGCAGAAGCTCTGAATCA
154	202939324	CATCGCCATCATAGGTTAAG
155	203830665	CCCAGAGCATTTCGATGGTG
156	203532646	AAACAGTGTACGTCATACAG
157	203559954	AACTCCTGAGTCGGCATTGA
158	203706701	AGCATCTTTGTCCTGACGAT
159	203141812	AGGAACCTCTTTCTGTATAG
160	203099639	CCCTGAAACACCTATTGAGG
161	203498462	CCTATCACAATGGTTCGTGG
162	203808177	CAGTGCATTCCCAGTGACT
163	202589673	CTCCCTGCTTGCGCACTGA
164	203234861	TCTGAAGGAATGAACATCAG
165	203396980	AGCAAATACTTACCTGTAGG
166	203072356	CAGACCATGGGTATAACTAG
167	203817871	TGGGAGCCTGCGCAAGTCAG
168	203829378	ACCCTATACCACTTGTAGAG
169	203717511	GCAAGAGCAGAACCACGAG
170	203571778	CAGTGTCATTCCAATGATGT
171	203403434	TATGAGAGGTGTTCACACAT
172	203869103	ACACTCATCACCACTAAATG
173	203328150	ACCAACTCCCGCGCGCATCC
174	203844422	ACCAATCCTGTGAACCTACG
175	203170053	ACCCATGAACTGAATGATAC
176	203539642	AGCACCTTCCACCAATCATG
177	203903156	ATCTACTCAAAGCTTGGTGA
178	203627104	CAAATTCCAATCTCCTGTTC
179	202765728	CCCACCACCAGAACCAATTG
180	202664150	CCCATGATATCCCTCTTTAA
181	203015069	CCCTCCACCACCAAGCACCG
182	202887444	CCTAGACCAAATGATCCCTG
183	203653889	CCTCGCATTGTCATCCCACA
184	202912129	CTAAATCTCGCCTCTAACTG
185	202602726	CTCACTATACCTGCATAAGT
186	203909114	CTCATCTGTCCATTCTCTTC
187	203783678	CTCCCATTGCAAACAGATCT
188	203181838	CTCTCAGTCAGCTATTGGAC
189	203846628	CTGAACCTTCCTCTACTACG
190	203594040	CCTCTCCTAAGAAAGTTAG
191	203656265	GGAAGGTGAACAAATATGT
192	203848956	TCTGCATACCGTGAACCTG
193	203567864	TCTGCTGCATGTCTTAGTG
194	203468811	TGAGCCTGTAGTAGAATGG
195	203330222	TAAACCTGTTCCTTCGAAAG
196	203330254	TAGTCAACTGCCTCTTTCGA
197	203539101	TCCCACGCTCTTTATTTCAG
198	203412918	TCTACATACTCCATACAAGG
199	203449231	TCTGCACCCATAATTTCAGT
200	203663134	TGAGCTGAACCCATAAAGAG
201	202675558	TGCTAAACACCACAAATGAG
202	203836271	TGCTTACAGTCTCGAAACGA
203	203613791	TTCCAACATGAACTCCAACA
204	202757360	TTCCTCACCATTTCCAATGA
205	203062068	TATGTCATGCATCTCTTCAC
206	203489116	TGTACAACTCATGCCCAGGC
207	203527435	TGTAAGCTTCTACGAGAGAC
208	202755176	ATGTCTCACCCAAATCATGG
209	203389196	CCCTCCGCTTATTAATGAGA
210	202695949	CTTGCTGCACCGTATCTTGC
211	203185610	CCAGCAGAATTCCTCAGTTG
212	203572504	CTGTGTCATAAACAAGCACG
213	203677538	ATCTTCATGCTTTGTAGAGG
214	203650317	CCACATGAACGATGAAATCA
215	203804244	ATGTGGTAAAGTTAAACCC
216	203871071	TAGCCTTGCTTATTGTGGG
217	203239256	CGCTCCAGAGCTTCAGCGCG
218	203047295	GCAACCACCTGTCATGTAC
219	202961084	GTCTGATTTGAGTTCAACC
220	203877892	CTGTGCACCTTTCTGACCAG
221	203879541	CTCTCTCCTGTAACCAGAG
222	203537445	AGGCTGTGTGATACCTTACA
223	203538125	AGGCTTTCCTGATCTGGTAA
224	203239179	TCTCTCTGTCGCCGGCATCC
225	203908905	ACTCCTTTGAGAGCAAATGA
226	203379209	CAGCTTTGCCCAAGCAACT
227	203575100	ATTACTCCCACACTTGGTTA
228	203485096	CATGAACGTGTTCTTTAAG
229	203835084	GCAGAGCTCCTACTTGAGA
230	203788151	TAGAGAGGTGAATCATCGTG
231	202633855	TGGGTCCCTTTGCGCGGTGG
232	202639128	ACCCTTACCCTTTACGGTA
233	203492303	ACCTAAACCAAATCCCTTTG
234	203386116	ACCTCTATCCCTCTCTTCAG
235	203651579	ACTTCTCTTCCACAGTGCTG
236	202911775	AGAATTCTTCCCATACGTGT
237	203899215	ATCCCATTTCTGTTACCAAG
238	203433070	CACCATCTGTCAATCATACG
239	203887016	CACCTCATGAAATTTCTTGC
240	203884574	CAGGATCCATCTCATTACAA
241	203892070	CATGAGCCAATGAAGAATAG
242	203575823	CCCAAACTTGACGCATTCAC
243	203684574	CCCTGTCTCATCTAACAATC
244	203848377	CCTCTTCCTCATCCGTGTAA
245	202878020	CTAACCACTTGAGTTAACCA
246	202573665	CTAAGAAGCCTGGTTAATAG
247	202544498	CTAGAGCACATGGAGATTGT
248	202644482	CTCATTGATCTCTACATCTG
249	203107663	CTCTCTTGCTTCTTATCCAG
250	203220183	CTCTTACAAAGTCTGTTACC
251	202772395	CTCTTCATTGCTACAGCTGC
252	203454128	CTTAGAACAGAGCCGAATGT
253	202573873	CTTCACTCTTTCTGAAACCA
254	203846675	CTTCCTTCCGTCTCTCGATC
255	203914589	CTTCTCTCCCACCATCGTTA
256	203082222	CTTGGCCTCCTTAGCAGCAG
257	202878019	ATCTTACTCCCTGAACAGA
258	203300002	CCAGTTTCCAACCCATTCG
259	202871993	CTCCTCGTAATGTTCTGAC
260	203481266	CTCTACAACCAGTATGTTT
261	202788251	TAACCTAGGAAACCAAATG
262	203209352	TCTACCTCTATTGCATGAA
263	203934946	TTCTCAAACAACTCAGCGA
264	203927324	TTGAACCACTTGAGAAGAG
265	202554375	TTGAGCCGAATGACACAGG
266	203312368	TAGTCACTGAGAACCTGTAG
267	203817473	TCAAATCTCTTCGGTCAATC
268	203433018	TCAGAAGCAGCAGTGTACAC
269	203802090	TCCCTTTCATTTGCTTGAGC
270	203635268	TCCTCCAGTGACCCAAACAC
271	203403448	TGAGTTGAACCCAGTATGAG
272	203692119	TGCAATCTCTACTTCCTATG
273	203534590	TTTAACCGCGTCTCCTCTTG
274	203548993	TTTCTTTACCCTGGTTGTAG
275	203774184	AAAGTTAAGCCAACATTGG
276	203736776	AAGAACCATCATCTTAGGT
277	203462779	CAATAGGCCATAATATGCTG
278	203136231	CTCTTTACTTGAAAGCCAAG
279	202703398	CCTAGGCAACACAGGGAAGG
280	203575654	CTGCAGGCTCACTTATGGTG
281	203608291	CTGTGACCTTCAACGGCAAG
282	203843249	CTTAGAACTGTGGAGAATAG
283	202878046	CTTTCCTTGGTTAACTCAAG
284	203819429	ATCATGTCCAATCTTGAGG
285	203059601	GGACATGTAATCACAGTTC
286	203848045	TAATCCCTTACCTGCAAAGG
287	203827434	TCCCTGAGTGTTGTAACCAG
288	203686123	CCTCAATGATGTTCCAATCC
289	203201628	CTCTTCAGTGCTGGATACT
290	202602126	TCCATTGCACGTTAATGAAC
291	202911576	TTAGACTGCACAGGTAAGCG
292	202632072	TTACCTCACTCATCAGTGTA
293	203540300	TTATTCCACCTGCACATGGA
294	203430843	CATAAACTGCCAAGGAGCAC
295	202955758	CTCACAGCTCCTAAGACGGC
296	202870964	TCCTGGAAACGCGCGTCAGC
297	202695456	CATAGACAACGTGCATACGT
298	203407517	AAGCTTCATTGATGCTTCAG
299	203570255	CATTTGCCAAAGTGAGAAGA
300	203252325	TCCAACTTATACAGTGAGTC
301	203716417	TCTAGGAGAAATCCGAAGGC
302	203603177	TGATAGAGCAAGTGTGTCAC
303	203036623	CTGCTGTACTACTTACTGTA
304	203628691	TCCTTAATCCCAGGCGTACT
305	203778422	TAGAACGAGTCCATGATTC
306	203078748	AACCTCTGATCTAAACTGTG
307	203067352	AAGCAGTGCAGTAGCAAATG
308	203798559	AATCCTCAAGAGCATGTGAC
309	203763941	AATCCTTCCCAAACACCCAG
310	203380483	ACAAAGTCTTGGCCCAGTTG
311	203855297	ACATGACCTTGAGCATACCA
312	203281041	ACTCCTCTCGTTGGAATTGA
313	203535830	AGACTCCAGAAACGCATCCG
314	203136987	AGACTTAAACCTCCTCATAC
315	203468276	AGATCACTCAAGCCACACCG
316	202654752	AGTCTGAACCCTCAAATAGG
317	203185669	ATCTGAAAGCTGCATCGAAA
318	203958533	ATTCATGTCTTATGCCCTTG
319	203420154	ATTGTCCTAAACGTGAGCTC
320	203695636	CACTCTTTATACAGCGCACT
321	203586124	CATTCTTAGTGTTTGCATGC
322	203909594	CCATGAATTGTTCTCTTGAG
323	203239861	CCTCCCAAAGTGTGTAGAAC
324	202985287	CCTCCCATTCTTAATTGACT
325	203716383	CTACTCTCCGAAGCCATCCG
326	203534839	CTCATTGTCTCCCTCCGTCG
327	202559759	CTCCCTATTCTCTTAAGCGG
328	203328469	CTCCCTCTGCGACCTGTATG
329	203228294	CTCTAACATACATCACAGGG
330	203676079	CTCTCATACTCTTAATGTGC
331	203389222	CTCTCCCTCTCATTAATAAG
332	203459699	CTCTTTAGGGCCTAACACGT
333	203796781	CTTAGTACTAACCACGCTTG
334	202665527	CTTGGCACATGATGTAATCG
335	202608579	ACTCTGATTAACTCCATCC
336	203735560	ATTCCCTCAAAGCAATATC
337	203652924	CAGTCCTCAAACCTAGATG
338	203880189	CCTCTCTCAATCTTCTATG
339	203822442	CGACTCAGACCCTTTCTAG
340	203444804	CTCTCTTATGTCTTTATCG
341	203159341	GAAATCTTGTACCTTTGAG
342	202636121	TACTGCTTACCCTCCCTTGA
343	203340668	TCTACTCTCAGCCAGGCAAA
344	202804817	TCTCTGACCGTGATGCAACT
345	203611710	TCTGGAACCTGTATCTGTGG
346	202906536	TCTTCTGACTCTACCGTAGT
347	202925411	TGCCATTTAAATCGAGGGAG
348	203746426	TATAGCCTCTTTGCGACCAG
349	203613974	TCACATCTAGGCCTAAAGAG
350	202825165	ATCCATTTCAGATGCTGCGC
351	203946334	TCTCCAAGGAACTCCATAGG
352	203815419	TGTTTAGACCTGATTCTGTG
353	203608370	TCACTTCAAGACCCAAGAGG
354	203817396	CAGAACCAGGTGCTTCTTGC
355	202544383	CTCACACTCGAGTAATAATC
356	203826212	AACCCTAACCAGCAGTTGG
357	203885920	CAGTGTCTAAGCCATCACAG
358	203674546	ACGCCTCAGGTATCTCTTC
359	202589981	TGAGCAATCCTGCATGAGC
360	202787083	TCTCTCCTGTGGTACAGACC
361	203483801	TCCCACCTCTAGGAAGGATA
362	203083380	CAACTCTGATCAGCGTCAAG
363	203584175	CACCACTTAGGCATGTATTA
364	203010949	TAGACTCCTAGAGACAATAC
365	202978599	ACATTGCCAGATACAGGTGA
366	203562044	ACTCCAACTCTCTCTAGAG
367	203288879	TACCCATGGGTTTCTTGTA
368	203816564	TGCCTCTTCCTGGATAAGG
369	202766369	TCTCCCAAACAAGGATTGAT
370	203433192	TTGGAGTCACAATTACGTGT
371	202558591	AGTAAGACATCGTGTCAGAT
372	203815352	TGGAAGCTACACTACCAGTA
373	202750136	CTCTTCGTGTGCATGGGAAT
374	203387425	GAACTGCTTCTACCTCCGG
375	203797599	ATCTGATGGCTCAACCAAGA
376	203662908	CCAGGGTGAAATAAACCACT
377	203874302	CACAGGCATTACAGTTGTCA
378	203696153	TCACTTAGGAAACCGTGGAG
379	203440599	TGCTTCACGACCGAGGGCAC
380	202639229	TGTAACCTTTGTTAGGGATC
381	203411899	ATGCTTCCCTAGAAGACTCA
382	203648470	AAGTGGATGCTTCTAAATGC
383	202791062	TGTATGAGTCTCAACATGG
384	203918345	TCCCTGACCTTCAGATCTGG
385	203656916	TCTCCACATGTGCCTCACAT
386	202757118	TCTCTGGCACTATATGGGA
387	202555799	AAACTTGCAGTAGAAGCAAC
388	202629715	AAGGCTTAGATGAGGTTCTC
389	203207533	ACCTCTTTCTAACACAGACA
390	203181392	ACTCTTGCATGCTCTAAATC
391	203439915	ACTGCTGGAATCTCAATGGG
392	203583729	AGCTGACTCTTAATCGTAGG
393	203149076	AGTTAGCCACTCTTAGACGC
394	203450751	ATCTCTGAACCTTGCCCTGC
395	203835029	CACCTCCTAAATACTTCTTC
396	203815214	CATCTTCAGTGAGCGACATC
397	202570786	CTACCCTCTCAAGCTTTCTA
398	203928972	CTCATCTCTCAGACCAAGAA
399	203813472	CTCTAGATCAGTTCCAACGT
400	203678225	CTCTTTAATGCATCCCGCTG
401	203797941	CTGTGACTCATGAATAACCG
402	203064529	CTTCTTAGGGTTATCACATG
403	203075819	AACTGTGATACACACAAGA
404	202957163	TCCTCTTGTGCTTGATTAC
405	203935701	TCCTCACTCTTAACCGAAGC
406	203278565	TCTCTAAGCCCTCATGCAAC
407	202766963	TCTGTAGGCAACAAATCTCA
408	202772484	TGACACATTCTCAAACTCTC
409	203444915	TTCTCTGAAGCCTGGAAACG
410	203654441	CACAAGCTTCTCTAAATGCA
411	203617892	CCTCTGAAACTCCTCTTCAA
412	203387086	CCTTTACTCTTGTACCTAGA
413	203884922	TCTTAGACCTTGTAGAAGT
414	203655324	TGGCTATCGTGTGGAAGACA
415	203474410	TCTCTGCGACTCTCCGTGTA
416	202787446	ATTCTTGTGTGGCATACCAA
417	203483798	CACCTCTAGGAAGGATAGGG
418	203712624	TGCCTAATACAGAGGTTAGA
419	203685515	TAAGAGTGAGGTAATCTCA
420	203672552	CCGTGCAGCTAACTGTTCAC
421	203935145	ACTTCTTCCAACCTAGGTG
422	202602515	AAGCTACAGAAGTAGAGGAA
423	203426668	GCTCCAGAGAGAGTGAGAA
424	203945228	TGTGGAAGCATCCTCTTGAC
425	203851065	ACTTGAGTTCAGAAGTGAAG
426	203918173	CTCTCCCGCTCCAAGGAAGC
427	203626727	GCCACTGCTTAATCTGAGA
428	203042057	TTCTCTAGGACACTACCAGC
429	203678223	ATGTGGAGAACCTCTTAATC
430	202579724	CATATGACCCTCTCGAATGA
431	203709492	CATCCAACTCATAAGGAATC
432	202752339	CCACGCAGAAGTGCTGAGAG
433	203887055	AAACAGGTCTCTTGAGAAA
434	203501747	CTGTAGGCCCTTTCTATTGA
435	203793873	TATCTCTTACCTGGTAAAG
436	203743462	ATCCAAATCCAACTCTGGGT
437	203836722	ACAAATTGTGCCAAAGCTC
438	203145140	GAAAGCAAGCTCAAATTTC
439	202816368	TTCCTCCTTTAACAGAGAT
440	202758995	TAGATCAGTGTTCACTACTG
441	203004914	TTCTATGCAGGAGCAAGATA
442	203122543	TTACCTTTGTAAGCTACAGC
443	203343765	TCCTCTTTGGCCACTAATC
444	203048691	TGTCTTTAGACGTTGAATCC
445	202906533	TCTGACTCTACCGTAGTTGG
446	203064340	ACTGCGCCCGGCCATGTGTA
447	203080715	AGAGTCTCCTTGTAGTGAGA
448	203824659	CTGTGGGACATCATACAAGA
449	203445640	TCTCTTTGCCGCCTGAGCA
450	203576146	TGCAATTGAAAGCTCGAAGG
451	203287248	AACCACTGGAAAGAACTAGG
452	202871861	CTCGGGATCGGAGCATCTCT
453	203673797	CACAGTCTTTCACATGACCT
454	202771007	CTCAACCTCTTTAAAGGTGG
455	202632253	TGAAATCAGTTCTTCAGCTC
456	203840414	GTGAATCAGAGAATCTGCA
457	203838510	TGTATTGGAGTCCTTATGGA
458	202808042	TCTAAGCTATGGTGCCCACA
459	203654475	CACTTGGGTAATTCCGAACA
460	203209144	ATATATCCTGTGTGTAGGA
461	203534376	TGCTTACAAGCTCGAAGACA
462	203276584	ATCTGTCAGCCAGTGTTGGT
463	202871878	AGATGCTCCGATCCCGAGTC
464	203802804	AGCCATTGGCAAGTGTATAG
465	202921397	TACAAAGCTGTCTGATGGCA
466	203879226	CGAGGAAATTAAGTTCCGAA
467	203827515	CTCAAGCCCTAAGGTCATGG
468	203922859	AAACCAAATCCTAATAATAC
469	202884691	AAATATCCATTCCATTGTAA
470	202926428	AAATTGACCCACACATTATC
471	203815355	AAGCTACACTACCAGTACGG
472	203902362	AAGTATTACACACATTAAGA
473	203446537	AATCATTTAGAAATCTACAC
474	203707812	AGCATAATAATCAACAACAC
475	203473079	AGCTACGTAACCATCCATGC
476	203202482	ATTTCAAAGAAAGCTCTCCG
477	202941689	CACCAGAATACATTCAATGC
478	203536565	AACCATACAATACAGATAC
479	202878825	AGTATCAATCCATTAATAA
480	203480604	CCAAACCATTATAAAGAAA
481	203927089	TAACACCTACACACGTTATA
482	202933894	TACACACCACTATACAAACA
483	202690410	TACAGGCAATATGTTATAAA
484	202604844	TACCTCCATTCCCTGTATAC
485	203477790	TCAACTAATCAGTACATTGG
486	203830589	TCAGTCCCCATGATCGTGAA
487	202530885	TCCAAAGTCACTAATAACAC
488	203010101	TGGCATTCTAAGGTTATATC
489	203691479	TGGCTCAGATTTGGAATGAC
490	203536310	TGTTCATTGCAACCAATTTC
491	203562522	TGTTCCCAAATATAAACATA
492	203138409	TTAATCAGATTCAATAAACA
493	202859905	TTATTATCCCAGTTTCATAA
494	203426046	TTCCTACAATATCACTATAA
495	203836890	TTCGCCCCTACATACAGAAA
496	203753304	TTTAATAAATACCATGAAAC
497	203666616	TATGTAAATAATTATACGAA
498	203887409	TTAGTACAGCATCTGATTTA
499	203593029	CATCAATGTAATCATGAATC
500	203254597	CTATTGTGCACACAAAACAC
501	203433012	CTTCTGAAGGCATAAGTAC
502	203319693	TTCCGTTGCCAGTCCGGAG
503	202706928	AGACTCCTAGGCTTACCCTA
504	203019697	ACAGAAACGCTGTGATGGT
505	202610943	AAAGAGGTAGGCAACCTAT
506	203221774	CTATAGAACAATGCTCTGGA
507	202675558	TGCTAAACACCACAAATGA
508	203772144	TAAGAAATGTATCTTCAATA
509	203945991	TGCAAAACTCCTTGGGCACA
510	203562884	TGGTTTCTGTATAAAGATGA
511	203587042	TACTCAACCGCTGATAGGTG
512	203862968	CTAGTGCTACATTTGGTATG
513	203239770	TTGCCTCCGTCAGCGAGAGA
514	203480604	GCTCCTGTGTTCAGATAAA
515	203391138	TGTCCCTTTCCCTGACATAG
516	203382169	TGCTCCATTTATGCATTAAG
517	203639222	CTTCATTAAGCCTGGCGAGG
518	203574803	CATTCTAGTGCCAAATGCA
519	203628690	CTCCTTAATCCCAGGCGTAC
520	203227217	AAACTTGAGATAGCTCTGC
521	203717513	TGGCAAGAGCAGAACCACGA
522	203317603	TGGCTCCAAGTCTCTCATAA
523	202736823	ACCCTAATACAACCAAAGGG
524	203869074	TCAACTTTCCAGTATTGGGA
525	202962093	CTCATTAACCTCAGAGGTCC
526	203312220	TCACCCTCAGCCTCCGGTG
527	203415348	ACCGCGCCCGGTGAATTAAA
528	203555077	TCCAATCCTGTTTGGTCATA
529	203646114	AGTCTACTCTAGAGGCAACA
530	203089066	TCCTCACTTTAGGCCAGACG
531	203627225	AAATATGTGTCCTACTGAAG
532	203361964	AATCTCCTAAGGATTCATGA
533	203389195	ACCCTCCGCTTATTAATGAG
534	203684756	ACCTATCTCTGAGAGAAGTA
535	202740976	AGATCCCATGCTATTTAATG
536	203545922	AGCTAAACAACAGATCCACT
537	202816344	ATACCAATCTCTGTTAAAGG
538	202623720	CACACCGTTGGCCACGCGTG
539	203870907	CCTATGCCCAGGTAGTATGG
540	203306552	AATCTGAGAATGAATATCA
541	202602263	AGCTCTATTCTCCAACCTG
542	203624767	ATGTACCCAGTATAATATA
543	202593866	CACACAGCTCCGTACTTCT
544	203414795	CTGTCAGAATACTTAATCT
545	203409548	TCCATCTTCATAGTTACGAA
546	202634167	TGATCGTGTAGAATCAAATA
547	203741328	TGGCTCTTCTTTCCGAAACA
548	203059597	TGTCCCCATCTACTACAGTG
549	203006770	TGTCCGTTTATATAATAGAG
550	203090183	TTCTTACATGAGAACTTATA
551	203358592	TTGGCTTCATCCTTTCAGAT
552	203389219	TCCCTCTCATTAATAAGCGG
553	203913141	TTGGCTCCTTTCCTGACTC
554	203490563	TTACTAAGAAGTAACTTCAC
555	203936156	TCTCACTGAGCCGTAGGTG
556	203029838	AAACCTCTCTTGGATGTGAT
557	202873209	AAGCAGCTCGGCACCTAATG
558	202722393	AATAAGCAGCATAGTATGCG
559	203454547	ATCTTAGGTCTCTCGGGATC
560	203484867	TGAATCTGGCTTCAAGCTA
561	203692202	TCTGTGACATTCCGGAGATG
562	203822437	CAGACCCTTTCTAGAGGTGG
563	203440220	CGAGCCCAAGAGACCCTCGG
564	203108142	ACTCTTGGCATTGCTAACAA
565	202689357	ACTTGAACCTGCGAGGCTTG
566	203565551	ACGTTAGGAGACCTAAGCAC
567	202635699	CAGCCCGCGTCCGGCATCGG
568	202801986	AAGCTACCACAAGAATGCTG
569	203328494	CCTCCTCATACAGGTCGCAG
570	202814632	TTTCCACATATATCATATGA
571	203822280	GTGAAGATGTCATTCTCAC
572	203071995	CACAGACAGCATTATGTGTG
573	203469912	CTAATGGTTGTCCATACTCT
574	203441981	CTTGACACACACACTCGTGT
575	203010177	ACCATTTAAATTAATGTGG
576	203039848	AACACCAGTACCTTAAATAG
577	203131054	AATGTGTGTCAGTACACCTC
578	203548948	ACTCAACCCTGTAGTTCTTA
579	203871952	AGCTACAGCTTCGACAAGGA
580	202961915	ATACAGTATTCTCAGACACT
581	202819658	ATATTTCATACACCAAGAAA
582	203715386	CACCTTAACTTACATGAAAG
583	202944467	CAGAAACAAGGGTTAATTCT
584	203193692	CATGCATTGTTGACAATTAT
585	202529069	CATGCGTTGCTATTATAATA
586	203194725	CCCACCGCCTACAAAACAGG
587	203838828	CCCATGTACCAAAACAGAAG
588	203830551	CCTCTCCTAGTGTTGCCGAG
589	203443175	CGTATATGTGGTTCACTAAC
590	203683680	CGTTCTTTCCTCTGTAGTGA
591	202646861	CTATTGTTATCACTTAAACA
592	203409547	CTCCATCTTCATAGTTACGA
593	203692825	CTGTGATTCTGAAGATCTAA
594	203451120	AATGCCTTTATTATGTGAG
595	203557628	ACACAGCCTGTGTAGGTGT
596	203605193	CAGGAATTTACAGATCACT
597	203035914	CATTCTAAGCCCTTGATAT
598	203442247	TAGCTGAAATGATCACATC
599	203805301	TCCCAAGCTCTACCTCCCG
600	203797092	TCACCCCTTACCTTTATGTG
601	203622006	TCAGCTTGACCAAGAAACTG
602	203614015	TCTTGCCTAAATCCTGAGGG
603	202674542	TGCAGAGAAATACCCCTAGG
604	203429328	TTAAGCTCTTCTTCGTGTAC
605	203217500	TTATATACCACAGCAAATTG
606	203607775	TTCTATCGTTGTCACCCACG
607	203874285	TTTCTCAGCTCAACTATCAC
608	202939096	CACGTTCACTACATTGAGTA
609	203715773	AGGCACCATTGACAAAATG
610	203484315	TGCCACACGATTTAAAATG
611	202605434	CTGTATGAGTGAGACATAGA
612	203936769	AGCTTTGAACACTGAACGCG
613	202767000	CCACTATGTGAAGCGTTAGG
614	202592959	CGACGAAAGTTCTTACAGC
615	203939064	TTCTCATGCCATGAAGATGT
616	202765829	TGGCATCGTGCGCTTCTGGT
617	202539242	TATTGCCATCAATCTTGGTG
618	202933339	CTTGGAATCCGAACTACGGC
619	203882926	TGGCAAAATCTTTATCCAC
620	203060756	TGTGAGCATTAATTTACATC
621	203882011	CTCAATCTCGAGAAGCGACA
622	202682385	CCGAGACACCATCTAGGGTA
623	203613922	CCGAGCTTTATATGCAAGTG
624	203646895	ACGAAATCGCTCTCAGGGA
625	203631598	TACTGAGATCTGTAATGTCA
626	203572549	GCTGTTCTTCTGCGTACAG
627	202610628	TCCTTTCAATCATCTTGGAA
628	203083454	CAGCTTTACCTAATCAAAGG
629	203369457	TTAGCAAGCTCAAGGAGGA
630	203834324	CAACTGGAGACCCTCCTCGG
631	203876891	TATCTGACAACGCTATCAGC
632	203312829	CTTGGGGTTTAATGCTTTGG
633	203515597	GTTATTAGACCACTTGAGT
634	203932613	CCCAGCATTCCTATGAGTGG
635	203811465	AGCATTACAGGAATCTGTA
636	203591446	AGCTGCACCTTAGAGCAAAG
637	203371254	AGTTACATTAAAGTAATAGA
638	203746623	CTGTCTCACATGACAAGAAC
639	203002541	AGAGAGCATAAATCTCCAC
640	203957449	TACTCGCGTAATATGCAGAG
641	203835420	CCCCATCTAAGGCATGAAGG
642	202602989	TGGCTTTCTGTCCGTAAATA
643	202667930	AAAATCACTGTTCCCAGGCA
644	202782783	AAATCAGCCTCAAGAATTAG
645	203945050	AAATGCTTTCACAATCTCAT
646	203447169	AACCAAGGCTCTCAAAGAAA
647	202788266	AATGAGGCTCTAAATGGCTC
648	203565264	ACAAGCAGCTCCAGACTTCA
649	202668959	ACATTAAACCTATTACGAAT
650	203013237	ACTATACCACCATCCATTTA
651	203471711	ACTATGTTAAGTTTGCTATA
652	203387491	AGCTCAAACACTTTCCCAAT
653	203870761	CAACTCATTCCCCATCATGT
654	203476914	CAACTGAATATTAATACTCC
655	203175553	CAGATCTAATTATAAATCTC
656	202735054	CATATAATATGCTCTCAATG
657	202924598	CATCCTCCACCATATCTATC
658	203418551	CCTATGTGATCCAGAATTGT
659	203870938	CTCACCAATTACATAAATCT
660	202948086	CTGGCACCATTTACTTAGCA
661	203710359	CTTGCTGTAAACGTCCTTGC
662	203285089	AACAGTTCTCAACCAGACG
663	203721892	AATATGTCCTGTCTAACTC
664	203451882	CCAGTAACTCTCAAAAGGA
665	203897488	GGCTCTGTAATCCTGTTGA
666	203072919	GTGGCTCAAACAACAATAC
667	203412056	TAACCTTATTATTGTGATG
668	202958456	TACAACTATAGTGCATTGTG
669	202613400	TAGTCTATAGTCATCCTCTC
670	202750130	TATGAGCTCTTCGTGTGCAT
671	203570159	TCTCACAGAATATAAACTCC
672	203669341	TGAGCTCTGACATCCATATC
673	203299968	TGTTACCCAAGTACCTCGAA
674	202941924	TTAAGAGTCAACCATAATGA
675	203894134	TTCTTGCCATCACTCAATGC
676	203957481	CATTGGCCAGTGTATATCTG
677	202703586	CCCCAAGAGATGTCCACTC
678	203125742	TGACCACATTGTTAAATTTG
679	202539092	TTAATTAACCTACTTCATGG
680	203874995	ACAGAAAAGGAGCTCATTCT
681	203688486	AGGCTTCCAGACCACCAAAG
682	203126121	ACATCAACACAATGTTAGAC
683	203836020	CTGTGCCTGCCCACTTGCTC
684	203803518	ACCTCATCTAATTGACATTG
685	203900699	CTGAAGATACAAAGCATCTC
686	202590296	AACCAAAGGTGAATAATCA
687	203712632	CAGCATTGTGCCTAATACAG
688	202719972	TTCTGTGCCTGTGGATCAAG
689	203838586	CACTTTGGGAAACGTTGTGC
690	202871657	CGGCCGAACGCGACCCGAGG
691	203866979	AAACTCTCCAGATTTAAGGA
692	203533775	AATTCCTTTCCTCCTCGGGG
693	203025171	CAGATCTCTGGATTTACAGA
694	202585148	TTAATTCTAATGTCAGAGA
695	203010693	TTGCCTTGTATGTGGTACAA
696	203616432	TTCCTCTGCCCACGACCGGG
697	203938756	CTGACGAATAATTTGTATTC
698	203538699	GAAGGGCTTCATTCATGAA
699	203884935	TACAAGGTCTAAGACGAAAC
700	203794291	TGCTTATGTTTCTATGACAT
701	203327958	CTCCCTCTGCTGCTGACGGG
702	203562828	AGGCACCAACCTTGGGTTG
703	203689713	AAACCATCGTTCGGTTTGTG
704	203466113	AGCTGGGTTAACTTCAACCT
705	203360298	ACAATTTGTGTTGTCATGTG
706	203899160	ATCTACACATGAAGATTCA
707	203502241	ACAGAGAGGTATGCTATTCT
708	202859120	ATTTCATCTCCATCCATGAA
709	203212028	TATATTCCCAGCTGACGTGG
710	203652697	AAAGCTTTCTGCCATACTAG
711	203652058	AAGGTTTGTGTCTGAACCAA
712	202680818	TTATAGTGTAATTTACTCTC
713	203854060	ACTGCCTCCATAGTCAGGTA
714	203819554	AGAGTTCTGCCAGAATATCT
715	202690472	CATGCTCTGTACCGGAACAC
716	202601459	TGAGCTCATACCTATAGGTG
717	203300044	CACTTGGTTTACATATCAAT
718	202928754	TATGTCTTCTTCGTCAGAC
719	203796786	TACTAACCACGCTTGGGGAA
720	202615113	TATTATGTGCACAATACGTA
721	203410674	AAAACCGTCCTCTGAGAATC
722	202866650	AAACTGTAAAACTCCCGGCG
723	203443010	AAAGTTTGAGTCTCTAATAA
724	203622261	AACTCATTACGTTTATCTGA
725	203417447	AACTGAAGTATCTGATTATA
726	203417465	AACTTTCTTCCACAGAATAA
727	203289080	AAGACATTCTCATATCCAAT
728	203063799	AATGAATTATTTAACCATTC
729	202978645	AATTCACTATTAACTTTGAT
730	202984249	ACAAACCAGTAGTATACTAA
731	203843259	ACAGTTCTAAGCTCTAACAC
732	202755173	ACATCCAAACTGTATCATTG
733	203497688	ACTCTAATCATATATAAATC
734	203747963	AGCAACATTGATCTTCTCTG
735	202823622	AGTCTGTCATTGAAACTAAT
736	203656654	ATCAATCTACCATAGTGTAG
737	202912002	ATGCAAATAAGATACTCTGA
738	203310951	ATGCCCATATAATCTCTACA
739	202673877	ATTGAAATGGCTCTTGAACG
740	203901336	CAACCTCTGTCTAAAATTGC
741	203010173	CAAGACCATTTAAATTAATG
742	203792030	CACCAGTAAATCCAACTCTA
743	203125054	CATTATAAAGTCCACTTATG
744	203361229	CCAAAAGCACACCAACCTGT
745	203346608	CCCCACCACATTTAACTCTA
746	203120665	CCTATTATCTACTCTGACAT
747	203751826	CTCTATTTCATACCCTATAA
748	202567097	CTGATACAATATAATCTCTA
749	203833740	CTGCAGCTCTGAAACAAACG
750	203818892	CTGCTTTGGAATTTATGGAG
751	202734666	CTGTTCGTTGTGTTGTCCAG
752	203541846	CTTCCCATCCTTGTCAACGA
753	203239080	CTTCGCCGTTACCTTCTTGC
754	203909085	CTTGGGTTCTAAACGTTCGT
755	203859752	AAACTGAAATAAATGCTCG
756	203428003	AAAGTCTCCCAACACTCTG
757	203869221	AACCACAAGTAAAAGAGTG
758	202986782	AATACATACTTAATCATGT
759	202565121	ACTACAAATCAGATAACTG
760	203592950	CAAGCTCTTACCACGTGAA
761	203013582	CAGCTATAGGCAATACTAA
762	203083255	GAAGTTCTTATGCGAGTAT
763	203909080	GTTCTAAACGTTCGTTGGC
764	203216070	TAATTGCAACAAACCATAG
765	203706324	TCTCCCCTTTAATCTCTGC
766	203796813	TGAAACCCTTCCCCAAGCG
767	203786610	TAGAATTGACAATACTATCA
768	203759994	TAGACACATTTAGGTCCAGA
769	202776292	TAGGCAAAGTTTAGCTCGTC
770	202555589	TATGCAGATTTGTTTCATCT
771	203403334	TATTTGTTCTTGCCCTCTCT
772	203605402	TCCAGGCAACTGTAAGGAAA
773	203596349	TGAAGCTCATGACACGATCA
774	203694392	TGACAATTCGAATCTCTGTA
775	203554198	TGCATTAGAATTGGATCACA
776	203632521	TGTGTGTGTGTAAGCTCCTC
777	203254295	TTCATTCACTCTAAGTAACA
778	203744159	TTCTCTAATGCCCGCATGTA
779	203459289	TTGCATAGTTATGCTTCAAA
780	203846257	TTTAACTGCACCACGAATAC
781	203553581	TTTGTTCTGTGTAATACTCT
782	203394516	ATTCACCAAAACCCTAATGG
783	202989655	CTGTGCCCTCTCGTAGAATC
784	203761633	TCTAATCTGCCAAGCATATG
785	203136193	AGCAGCATCACAAATGATAT
786	203550355	AACATTTGTGAGTGAGAAA
787	203620201	TGCTGCTCCAGACTTTAAC
788	203416735	AGCTCTAGAACGTTATAGT
789	203393669	CAATAGTTAAAGGAACTCT
790	203498086	AACCCAGAAAATATCCTAGG
791	202562228	AGAACGTAAGATAACTCTTC
792	203684552	CCAGATTGTTAGATGAGACA
793	202976494	CCATATCAAACTATGAGTTA
794	202678011	TAGTTCTGGATGATACATC
795	202556313	TTCTGGATCGTCTTGTGGAC
796	203867875	CAAAGCTTCAGGATCCTGAA
797	203913232	AATCTGAGCACCCCTCCAAG
798	202610821	AGCTCTACGCTAATCTAAGT
799	203916221	CTGGGTAGTATTTATTCCTA
800	203450201	TGCAGATACATAACTTATGT
801	203413540	AAAGGCAATCAACTGTGATA
802	202735523	AATCTCCCCTGAATTTCCAG
803	203725849	TTTATTGCCCATTGCAAGAG
804	203448759	CAATGGGATCCGCATTGCAA
805	203617779	CTGAGATACTCTCTCAAGGG
806	202995469	AGCCACCATGCCGGCAATC
807	203752684	TCTAAGATAGGTCTAAGAC
808	203773736	TAATCAGACATCCTGATGCA
809	203412874	AATTACAGTACGAGAATTGA
810	203875113	ATCTCTCTAAAGATGTTTAG
811	203574785	ATGGCTTTAAATCCACCACG
812	203042043	CTAGAAAACTCTGCTTCTCT
813	203679064	ACATCATGTGTTGCCATGGT
814	203851822	AGGCCCAAGCCGCTTCACTC
815	203823284	GCTCATTTGGCTCTACTTC
816	203536420	AACACTCTCATTCTTAGAG
817	202911313	TGCTTTCTAACCAGCTTCGT
818	203761494	AAGCTGCTTGCCTCAATAGA
819	203439803	ATCATTCCGTTTGGGTCGTG
820	203062322	CTCTTATAGAGATGTGACGC
821	202822835	TCTCCTTGGGTCACCCTTGT
822	203902812	AAGAATCCACACACACTGGG
823	202942544	ACCAAAATTGTCCACAGGAA
824	202632319	CAAACTAGAGACATCTTTGT
825	203863404	TCATTAGTTCCCTGTCAGGG
826	203933546	CTTCATAAGGAATCTTGAAG
827	203629835	TAGAGCTTGGTTGAAGGCAA
828	202755619	CTTCCACGCTATTCCGGAAC
829	202872148	TATTTAACTCCCGTGTTAA
830	203394730	TGGCTCCAGTGTGCGATAGG
831	203099447	AAATAAACCACATGTCAAGG
832	203088406	AAATAAACCCCTCAGTGATG
833	203145109	AAATATGCATAAACGAGACC
834	202790310	AACTTTCACCAATTATGCTG
835	203792619	AAGTTTCTAAGCCTCTGCTG
836	203771717	AATAGACCCACATCCACATG
837	203096083	ACAGAGACTTAACAAATGAA
838	202734114	ACTCAACCACCAGTCTGCTG
839	203489725	ACTCACTGTGCCTGCTGACG
840	202869786	ACTCACTTGCATGTAACACT
841	203446146	AGTCATCATGTCTCCTATAA
842	203174939	ATATCATAAACACTTAATTC
843	203112105	ATATCCAACCTACTCTTTAC
844	202618995	ATCTTACAATCCACATGACA
845	202842615	ATCTTAGTGTAATCTTGTTC
846	202846025	ATTTATAAACCGTCACTCTG
847	202704965	ATTTCCAATCTTCCCCTAGG
848	203357611	CAACATATGTATAGACAAAC
849	203775974	CAGCTTTCCATTATCTCTGG
850	202871373	CAGGCAAAACCCGCAAGGAG
851	203936691	CGCTTACCATCAAATCAAGG
852	202808330	CTATCGCTGATACTCACCCA
853	202890388	CTCAACCAGTAGCTCCCTAA
854	202694106	CTCATACATGATTTAATAAT
855	202566910	CTTTACATACTTACGAGGAT
856	203913677	CTTTCATATCAGTAATTGAA
857	203922719	AACTCTACCTCGTATAATA
858	202671777	CAAATAAAGTGAACCAGCG
859	202840184	CAGTAAACTCACGAACGGG
860	203887485	CATTTCTCTGTCTTCCATA
861	203673878	GCTGTATCTAGGACACATC
862	203075333	TAGGCAAGAAATATAATCA
863	203788971	TAAACGCTTCCTAATCAAGA
864	203237530	TAAATGACTGTTACATAAGC
865	203048601	TAATAAATCTGTGTTCCGAG
866	202832003	TAATCACTAAACGAATCATG
867	203613742	TACTCTTTAGTGTTCCATAT
868	203078163	TAGACTTCGATTTCATCAAG
869	203387835	TATACCATAAACTCAAGACA
870	202965577	TCTACATAGTAATTCTACAT
871	202628582	TCTACTATTGTTCTCTTCGA
872	203443161	TGAACCACATATACGAATGA
873	203341836	TGACACTAATATTCCACATG
874	203428385	TGCTCTCTGGACGTTATTAA
875	203690801	TGTGCTGACCCATATCGTGA
876	203306529	AACTTCTCATAGTATCTTAC
877	203296851	TGAACTGGTAACATCATCAA
878	202627926	TGAGACCTTGTGCTGATGG
879	203383192	TCATTAACTAGTACTAACTA
880	202925744	CTGTCAGCTGCTTGAGTAAC
881	202618008	TTATACTGTTACCAATGGCA
882	203945806	AGGCTATACATGATGTGTTA
883	203234751	CAGCTCTGAGCCATATTTGC
884	203459667	CTCACCCCATCTGGTTCTGG
885	203149104	TGCTTTCCAGCGTCTAAGAG
886	203859954	CTTGTCTTAGTGCAAGGAGA
887	203659438	AGGACATTGTAACTAAATGT
888	203959144	CAACCCCAAATCAGTGAGGA
889	203222998	TAACTCCTATACTCTAGGA
890	203707207	TGCTGTAAGTAGATTGGCTC
891	203872744	CATAGACCCCTGTTGTAAGA
892	203943528	CATGGATACCAGTGCTGTTC
893	202789025	CTGAACAACCTCCTAAGTTC
894	203023537	ATAGTACTTAAGTGTAAGTG
895	203605192	TGCAGAGGACCTCACATTGC
896	202787717	ACACTGTGAAGTGCCGTGAG
897	203240448	ACAGAAAATTCCTGACTCT
898	202614691	GCTCTCCAAATGTGCAGTA
899	202772303	TTTGCTTGCACCAGTGACGC
900	203433944	ATGTCAGTAAACTATTGTAA
901	202841709	GCAACTGCTCCTATGCGCG
902	203438349	CATTGCTCTATAGAAGGGA
903	202774417	GCTCGACCCTGGCTGTTGG
904	203876103	AATTGAGGAGTTGGGGAACT
905	203400561	CATATAAACTATGATTTAAA
906	202582721	TTCGATTTAAATTGAACTCT
907	203362575	AAGTGCAGTGGTGCTTCACT
908	203156613	ATCACTACTTCCCAATGTAG
909	203796232	TATGGCATTTCATCCATATG
910	203308950	TGCTGGGGTCTCGAGTATGA
911	202894083	ACACTATCCTGTAAGTAAGG
912	203804362	TCTGCCCACGTGTTCCACAC
913	203434338	CAAGGCTCACACCAACTTGT
914	203720208	CACAGCTCCTGCTTAACAAC
915	203734905	CGATAGGCTGCGAAGTCGCG
916	203792720	TAACACTTCACCACCGGGGC
917	202880213	AAATCTCAACAATCAATTAC
918	202815487	AACTTCTAATACTGTCAGGT
919	203795715	ACATTTATTTCCTTAGAAGG
920	203787874	ACCTTGCTACCTGACAGAAG
921	203071911	ACTCTGTACTTCATGCGCAC
922	203046654	ATTCATCCCTCTGCTGTGTA
923	203714290	CAACAATGCACACTATGGCT
924	202553143	CAACTTTCCTGCAATAATAA
925	203559835	CAATCTCTTTCTCAAATAGG
926	203098471	CAATTATTATAGTCTCTTAG
927	203878036	CACTGTTGCTGCTCCAATGT
928	203330148	CACTTCCGCGATCAACAATG
929	203412915	CATTCTACATACTCCATACA
930	203568431	CCACCATTCTTTGTTGCCCA
931	203891270	CCAGCCAGCAGTGTTCAGAA
932	203338675	CCATTCTTATGATCGTATGA
933	203908343	CCCAATCTCATATCCAGTAC
934	203186023	CCCACAACTCTTATCTCATT
935	203848378	CCCTCTTCCTCATCCGTGTA
936	203911365	CCTCCAACCCCTTACATTCG
937	203908614	CCTGTCTGTTACTCCTATTG
938	202828858	CTAAACTTGAGGTAAATTTG
939	203855704	CTAAAGTGTCACTCTTATAT
940	203603259	CTCATAACCACACGTCAGTA
941	202609919	CTCCCATGTAGCGAAAACAC
942	202593166	CTGAAACCTGTATCTAAATA
943	202732189	CTGGAACTTTGATATATTAA
944	203184720	CTTAACCCTATGCATGAATA
945	203198379	CTTACTATGACTGTCACTAC
946	203660056	CTTCTCTTTATGAAATCCGT
947	203407264	AATACCAACTTAGAACAAA
948	202545612	ACATCACCCCACTTAAATC
949	203955825	CAGAATTTCAGACTCTTAA
950	203585916	CCCCTCCTAATTACACATA
951	203744191	CCTCAATAGCCCATACATG
952	203342699	CCTCCTTAGTACTACTGCT
953	202932773	CTAAGACACCCTTCTCCGT
954	202992238	CTGAAGACACTTAATTGTA
955	203628042	CTTCACAATATCTTAATTA
956	203925372	CTTTGCATATCTATCTATG
957	203907704	GCATGTTCACCTTAAAATC
958	202695779	TAATCCCCTTTAACCACAG
959	202962098	TATATCTCATTAACCTCAG
960	202823253	TCCCATAAAGTTATGGTGC
961	202626428	TCTATGTGCTGAAACCTCA
962	203012980	TGACTCTACCCCAAATCCG
963	202826129	TTATCTGCACTCTCATCTG
964	203332654	TAATATGTTTGAAGGTGTCC
965	203696263	TACTTAGGAGAAACAAATAC
966	202911774	TAGAATTCTTCCCATACGTG
967	203482070	TATGCCTTGACTCTTATTGT
968	202563522	TCCCAAATCATTAAGGTATG
969	203836699	TCCCCGTATCTTAGTAAGAC
970	203942200	TCCTAGAAGAACACAAATAC
971	202738717	TCTGAGAAGCTAATAATCTA
972	203725819	TCTTCATCCCACTCTTGCAA
973	203221564	TGCATCATCAGCCATACTCA
974	203310676	TTAAACTAGGTATCTGATCA
975	203129338	TTAAATTTGTGGTATTGCGG
976	203463260	TTAGACTTAAGGAATATTTA
977	203649339	TTTAAGACTCAACTGTTACA
978	202692281	TTTATGCTTAACTTTCATAG
979	203616433	TTTCCTCTGCCCACGACCGG
980	203210756	TTTCTCGTTTAATATTTACT
981	203745659	TTTGACAAATTAGACGAAAC
982	203790754	TCATCCATTCTTCTGTGCTA
983	202727244	ACTTAGTTCTGTGACTCTC
984	203610539	TTAAACCAGATACTGTTTGT
985	202900002	CAACTTATGCTGCAAATGGG
986	202796672	CCCTAGCTGTCCTGGTTATA
987	203003768	AACTGAAAAGCACAGTTCAG
988	203826486	AGGCTGCTTCTGAGTATGCA
989	203848538	AAAACAACCACCTCTGGAT
990	203486295	ATGTAGTCACAAGAGTATA
991	203805176	CTAGTTCCTGCCCTGCTAAA
992	203510420	CTCTACTACAGCCTTTGGTA
993	203764029	CTGAAAACATTCGAGAGAAG
994	203608354	CTTGGGTCTTGAAGTGAAGG
995	203614095	ATGCTTCACCCTGTGAGAA
996	203474054	GTATCTAACCCCAAATTAG
997	202638233	TGGAGCCAGCATAGTGCATC
998	203274678	TGTCTCCTGTGCACAGAATA
999	203357535	CCTCTGACACTTTGGTGTGT
1000	203043804	GAGACTTAAATCTTCAAGG
1001	203705693	AAGAATTCTACTGAGGAATT
1002	203541853	GCACTCTCACACCTGCAAG
1003	203858109	GTCACGTCAGAACCTGTTG
1004	203816565	GTGCCTCTTCCTGGATAAG
1005	202539905	TGAGCAATCCAGCGATAGTA
1006	202873132	TGCCTCATTTGGTAAGATTC
1007	203175899	ACATAGCTCTGGTTTGGGTA
1008	203460199	TTATGTTAATGACATAACCA
1009	203829348	AATGTGGTCCACTCTACAAG
1010	202604818	TGACCCAGTATACAGGGAA
1011	203601576	TCACTGCAACCCTTGTAGGA
1012	203934437	AGTGAGCTCTTCTCCACTAT
1013	203234319	AATTATTGCCAGTGGTGACA
1014	202592076	CACTCCCCAGATTATTTGG
1015	203409975	AACCCAGAAATATCAATGGG
1016	203733303	CACTAAATGTCTCCTGGGAC
1017	202995308	AAAGCTATGCAGGAATCCAA
1018	203000409	AACTTAAATTTGAACTAGAA
1019	203355883	AATCTTCAACTTTCACTAGA
1020	203056491	ACACTCTATATTCAGCAAGT
1021	202638946	ACACTTTGTTCTACTCTGCA
1022	202558495	ACAGGTCTCAAAACACAATC
1023	203448324	ACCCCAAATTCTTGATCCAA
1024	203579092	ACTCTATCTCTTACTCTACT
1025	203249157	AGATCTTGTACCATTGTAAG
1026	203809219	AGGTTATCTGAAATACTTGG
1027	203026342	ATATTCTAAGAGGTGCAAAC
1028	203477635	ATGAAGATCCTCATGATAAA
1029	203457934	ATTCATAAGTACAACAAGTA
1030	203443864	CAACTACTCAGGCAACTACT
1031	202787215	CAACTGTTCAGCTATTAAAT
1032	202566889	CAATCCTCGTAAGTATGTAA
1033	203894046	CACTCTGCTTCTCCACCGTA
1034	203502057	CAGTCTCCTATGTGTTGAAA
1035	203061460	CCACTTTACTTCCATCCAAA
1036	203459694	CCAGTCCTCCAGAACCAGAT
1037	203032087	CCCATCTTGTAAAGAATAGA
1038	203790651	CCTTCTCTAATCATGTGCTG
1039	203420718	CGTACCTCTAAAAGTCAGCA
1040	203057444	CTATGTCTCCAATTCCGATA
1041	203645885	CTCCAAAACCACTTCCACTA
1042	202815483	CTCTAACTTCTAATACTGTC
1043	202980543	CTCTAGAAGTGTGAAATCTA
1044	202596187	CTCTCTCCCTCTTGCTCATC
1045	203096852	CTTAACTATAGAACCATACT
1046	202670211	CTTAAGCCTTTGGAACAAAT
1047	203695830	CTTCACCACTTATTGCTCTC
1048	203413918	CTTCTTACCCCAGTATAACT
1049	203133475	ATTCAGAAACTCTATAATA
1050	203143032	CACAAATACATTCTTGAAG
1051	203252684	CATCTGAAAACTCCTATCA
1052	203330457	CCTAGAACTGTGTGAGGGG
1053	202673385	CTCTAGAGTGATGAATTAA
1054	203380517	GAATCTTCACAACCACAAC
1055	203887997	GACTTAGATTCATGATTTA
1056	203529693	TAAGATTCTACAATAATACT
1057	202585548	TACAACTCGTGAGACATTAA
1058	203437637	TACATCTCCAGAATATTGTT
1059	203811021	TACTCGAATTGTATACAATG
1060	203841509	TATTCTGTAGCTTGACCAAA
1061	203270685	TCTAAACATGACAGAACACA
1062	203709282	TCTCAACACAGGCATAACAG
1063	203899665	TCTCCATTTCTCTAAGATAT
1064	203908491	TCTGAACCAAACCAACACCC
1065	203749475	TGAATTCTTCATCTTCATAG
1066	203083516	TGATCTGTAGAGCAATAAAT
1067	202571313	TGCTCATCTTAATGGTTCAC
1068	203677223	TGTGTTTACCTTGTCAACCA
1069	203738342	TGTTAAATTCAACTACATGC
1070	203163826	TGTTATGATCATTCTCGATG
1071	203170598	TGTTCGTAGTCTCTTAATCA
1072	202646395	TTACTCTAGAAAGAAGACGC
1073	203477696	TTCATCTAGAATTCGAGGGG
1074	202830583	TTCCTACTCTTACAGTTTGT
1075	203732316	TTTACTCAAATGTCAACATC
1076	202540067	TTTGAACTGTGAAGATTTAG
1077	202608160	ATCTCTTGATTCTCCATCCC
1078	203527452	CTCTCGTAGAAGCTTACAAA
1079	203137425	CTCTGTAATGGTAGTACACC
1080	203238074	CCCTGTCCCGCTTAGATCAG
1081	203924301	TATCTCTTGATTTAAATGAT
1082	203861829	TAGTACTCTTAGTGGTTAC
1083	203015310	TGTGCGTGCCCACTTCTCT
1084	202619485	TGCTAGGTTTCCTCTTAAAG
1085	202555355	TCACGATGCTGTCAGTATGA
1086	202871878	AGATGCTCCGATCCCGAGT
1087	203535834	TCCAGAAACGCATCCGGGGT
1088	203822440	ACTCAGACCCTTTCTAGAGG
1089	202674589	ACTCAAGACGTTGGTAGTAC
1090	202845102	ATCACATAGGTCTTCTTAAG
1091	202977622	CATCTTAGGGTTATTACTAC
1092	202966079	TAATCATCTGCCAAGTGGTA
1093	202881060	CTTGCATTGAGAGTGAGTAA
1094	203411126	TAATGAGTTGTCCCTCAACA
1095	203539626	ACTCATAAAGCAGTATGTAC
1096	203010314	TGTTTATCTTAAGGTACACT
1097	203844417	ATTGGTCTGACCAAAGAGCA
1098	203181721	TCACTTTGACCATGAACTC
1099	202756501	TCTCTCTATTCTTTAGTGA
1100	203092939	TCTTTACACATGTGAGATGT
1101	203687232	TGACTGTTTGCAGAGCGCTC
1102	203354557	TAACCTGTTAACTTCCAGAC
1103	203563035	AGCTCTTAAGTAGCTCTGTT
1104	203714058	AAATCTCTAAGAAGATAGGG
1105	202772412	TGCTGGCAGCTTAGTTCAGA
1106	203552352	AGGTAGAGTCATGCTCTGAA
1107	203486934	TAAGGTTTGGTGAGTAAACC
1108	202690464	TGCAGAATCATGCTCTGTAC
1109	203776421	ATCTGCTTAAGAATTTATTC
1110	202779556	CTGAGTGTCCAATAGCATCT
1111	203829604	CTCCTACCAGCTTAGTTGC
1112	203816298	CACTGTGGTCTCCATCACTA
1113	203138716	CTTCTAGGATTCATTGGAA
1114	202635531	CGTCCGCGACGTCCACGCG
1115	202604813	TGTTGTGACCCAGTATACA
1116	203608290	CCTGTGACCTTCAACGGCAA
1117	203608990	TTTCTCACCTAGAGACTTAC
1118	203299140	TTTGGCTACACTATTTGTGA
1119	203726715	TCTCTTCTCAAGGGAGTTCC
1120	203873756	TCTAGGAAGCTCCAGTTCGA
1121	203249125	TGTAGATAAACCTCTTACAA
1122	202958557	AACCACTTCTTTCCCAGTGA
1123	203025408	AACTAAGGTCCGAGAATGCT
1124	203856761	AACTTTAAAGCTTCAAATTG
1125	203115104	AATAACACGTCTTGAATCCA
1126	202530393	AATCTTAAACTGCTCTCCTA
1127	203026182	AATTCTGAAGCTAACATAAC
1128	203705668	ACATCTGCATAAACGTTTAA
1129	203553052	ACCAATGTTTCAGCTGTGCA
1130	202905505	ACCCCTCATAAACCTTGGTG
1131	203461270	ACCGTTTCTGAATTACAAAT
1132	203470260	ACCTTCTCATTTGCTGACCA
1133	203058562	ATATCTCTTGAGCAGTCAAG
1134	202656047	ATCTGTGGAGTTTGTAGTGG
1135	203456417	ATGTGACTCTAAGACAAAGA
1136	202870040	ATTCTTTAACAACAACAGAT
1137	203307113	ATTTGTCTCTAGATCATGTC
1138	202800687	CACTTTCCACCCTTGTATGT
1139	203788917	CATAATCCTCTAAACTCTTT
1140	203743586	CCCCTCATGAATCTACATTA
1141	203876619	CCTTACTTGTTGTTTGCACC
1142	203533525	CCTTTGAGAGCCGAATTGAG
1143	203891738	CTATTCCTGTGCTCCGCTTG
1144	203791577	CTCTGGACTTTATTCATATG
1145	203500290	CTCTTACATATTCACTCTTC
1146	203898054	CTGCTTGTCACCAAAACTTG
1147	203886221	CTGGCAATTAATTGGTGATG
1148	203933452	CTTCATGTCATTCAACGTGA
1149	203466410	AAATTGTCTTAAGCTCATG
1150	202998201	AACTATGCTCACTTCCTGT
1151	203071374	CACTAGTTCTCTTTGATCA
1152	203928972	CTCATCTCTCAGACCAAGA
1153	203675313	CTCTAGGATGAATAAATAA
1154	202933201	CTCTTATACCCCTGTACAG
1155	202919597	CTTCTAATTAAATTTCAAC
1156	202639224	GATGCTGTAACCTTTGTTA
1157	203633041	TAACTCTTTGTCTGTGTCC
1158	203631546	TCAACATTTAAATACGCAT
1159	203209458	TTCGTTTCTTAACATTAGA
1160	202564476	TTTCTAAATGTACTGTTAC
1161	203630009	TTTCTTGAAGTTAACACCT
1162	203503248	TAATCTATTAAACCGCAAAC
1163	203243019	TAATTCATAAACCTTAAGTG
1164	202625574	TACCTACCATCTAACATGCT
1165	203956902	TACTAATTAAACTAATCACT
1166	203216394	TACTGTTAATGCCAATCATA
1167	202734748	TCAGTATCTTAGGCCATTTG
1168	203443349	TGACCTCTTGCATATTGAAA
1169	203523430	TGCCTACCTCAGTTCTGACG
1170	202893925	TGTTAATTTCTTAGGTAAGC
1171	202600615	TTATTCTCAATTCTTAGACG
1172	203726960	TTCTCATTGTCTAGGTAAGG
1173	203956668	TTTGTTGCCAGCTGAAGTTC
1174	203706607	CTGAGAGTCTCCGTCATCCA
1175	203387086	CCTTTACTCTTGTACCTAG
1176	203223130	TGATTTCTAAACACATTGC
1177	203829983	TGTGCCTATTGTATTCCAGG
1178	203489839	CTGTGCAGTGACGTCGTCCA
1179	203608353	TCTTGGGTCTTGAAGTGAAG
1180	203171890	AATCTACATCTCTTAGACAT
1181	203488817	CTGACTCTTCAATAATGAAA
1182	203704415	CTGATCCTCTATCCAGTTAG
1183	203219101	TCAATCCAGTGCTTCACCCG
1184	203409571	ACCCTTCGTAACTATGAAGA
1185	202598959	CTAAGCTGAATTAGAACTCG
1186	203868783	CTGACACCAGGTTTGTTACA
1187	203239171	CGCCCCAGTCTCTCTGTCGC
1188	202970253	CTTGGGGCTAAGAAACTCAA
1189	202757268	CTACTTCTCTGTACAAGGG
1190	203683334	CTATGACTTAATCATAATT
1191	202818424	TGTAGGAAGCAAGTACAACG
1192	203530005	TTCTGTTCTCCACAATAGAG
1193	203616951	CCCATGTCTTAAATAAGGAG
1194	203657912	CATTCTGTGCTACAGATAC
1195	203411422	TCATTTATATGTGATTGAC
1196	202765673	AGCAAGACCGAGTCTCTCG
1197	202919551	AGCTAGAGCTCTAACTATGC
1198	203413536	GCAATCAACTGTGATAGGG
1199	202652606	AGCCACATACGGCCATATC
1200	202871235	TCGCTCCTAATAGAGGCGG
1201	203689823	CCAAGATTACAATCTTAGAC
1202	203797980	ACTGAGACAGCTACCAGCTC
1203	203143919	TGGGTTCCCTTTGCTGGACA
1204	203611770	CAACAGTCCCAGGATATGGG
1205	202537736	ATACCCCGTAATCTTGGATA
1206	203080652	AGTCCCTAGTTAGGTTTCC
1207	202620794	TCATAGACCGTTGTATGTAA
1208	202705554	TAGTGCTCCAGCATGTCAGT
1209	203782941	ACTTCTGAACCACTTTAGAC
1210	203733792	TTAGCTGTGTTTAGTAACA
1211	203015188	AGCTCTAGAACTGAGGAATG
1212	203539078	ACCTCTGAAATAAAGAGCGT
1213	203229914	CACTCCAGCCAGGAAATTTC
1214	203728494	CCATTCATTGGCATTATGCT
1215	202817385	CTGCAAGGATATGCTGACCA
1216	203719882	TGCTGGGAGCCACACCTTAG
1217	202769381	ATGTCTCAAAACCAGATGAG
1218	203234720	TAGCTCCTGCCAGCAAATA
1219	203791833	ATCAGACACTTCGACTCTTG
1220	203167301	ATCTTCTTAAATTGTAACGC
1221	203665805	ATTCTCTTCACAGACTTAAC
1222	202530346	CACATTCCAGTTCTGCCCTG
1223	202612523	CAGTGTGGAAGATGAAGACG
1224	203826455	CCACCACCACTGCTGTTGAA
1225	202972828	CCCCTCTTAAAGGCATGAAT
1226	203687144	CTCACTCTGCTATAGACTCA
1227	203305930	CTCTTAAACACTTCTATTAA
1228	203136948	CTCTTTAGATCCTACTAATA
1229	203685139	CTCTTTCAGACGTCAATCAT
1230	202887522	CTGTTTCTCACTCCTCTATC
1231	203015911	AATGCGTCCAGTGAGAATA
1232	203612506	ACTCAGGTTCTCTCATGCG
1233	203787914	CCTGCTTAAACAATTTCTT
1234	203080125	GAAACTCTTAAACTCAGAA
1235	203043461	GCCAACACTTATCTTAAAC
1236	202652706	TATCCCTAAGAATTCTTGGA
1237	203083029	TCACTTTACACTCTCTCTTG
1238	203116024	TCAGACTCTTGACACTTCCA
1239	202828709	TGTCAATCAGAGCTCTGAAT
1240	203687699	TGTGTGTGCCATCCATGTGT
1241	203437655	TTCACTCTCTGTTTACGATG
1242	202718803	TATGAGTCATCCAGTCAAA
1243	203375371	AGGTCTCTTCTAAATAAGT
1244	202695979	GCCAGTGTCCAGCAAGATA
1245	203887243	AATGGCCGCTCTTGGGAAA
1246	203124641	AGACTTAAGTTATGTCCACG
1247	203685008	TTAGGCCTCAGAAAAGGGAG
1248	203426697	AATCTGCTGTTCCATTAGTC
1249	203342528	ACTATTTAAGCACTATCTGC
1250	203090252	GATATATTCCATGAACTCT
1251	202717901	GGGAAACTTACCACCAGGA
1252	202757268	CTACTTCTCTGTACAAGGGG
1253	203734239	TTCATAGGCTTGGCTCCATC
1254	202639105	ATCCCTACCGTAAAGGGTAA
1255	203908439	CTGAGCACCTGTGGAGGGTC
1256	203817619	CAACTCCCCTGAGCTTATGA
1257	203703741	CCTGTGTATTGCCGGATTTA
1258	203695636	CACTCTTTATACAGCGCAC
1259	203261000	TCCAGAGGTCTTTATCTGTA
1260	202660753	CTGTCACCATCTTGGTCTAG
1261	203390057	TGTGCTGCTCCCAGTTGAAT
1262	202604820	ACCCAGTATACAGGGAATGG
1263	203608811	AATCGTTGCTGCATTCCAA
1264	203721695	GAAACCAGCTAAGGATCTC
1265	203705577	TGTGTGCTAAATGCTCCAGA
1266	203922781	TTCTCACTAAACAACGTGTT
1267	203686407	AATATTCCCCTATTATAAGA
1268	203025968	AGCAGCTTGCCTTCTGTGTT
1269	203618122	AGCTGGATAGTATTCCCAGA
1270	202764214	AGTTGAAACAATCCACAAGG
1271	203276123	ATATTCTTCCTTTGAACATC
1272	203574751	ATCTGCTGTCTTCCTCGTGG
1273	203313851	ATTTCATGTATCCTCTTGGA
1274	203719485	CAAAGTTGGACTTGATAGGG
1275	203689688	CCACCACACAAACCGAACGA
1276	203533503	CCCCTCAATTCGGCTCTCAA
1277	202695010	CCCTGAAATGTATCGAACAA
1278	203036442	CTGTTTCCACTACACTACAA
1279	202827963	CTTAACAAATATTTCTAAGC
1280	203799333	CTTTAAAGCTCTGTATATGC
1281	203410430	CTTTAGTTTCCACACATACC
1282	203846226	ACGTCCATCCCTGTATTCG
1283	203686162	CACAGAGCTGTTTAATCTC
1284	203552826	CTATTACCACAACAAATCA
1285	202821702	TTTCGACACAGTGAATCCA
1286	203151534	TACCAGCTTAAGTCTCATGC
1287	203286762	TACTAAAATTCAAACCGTAC
1288	203727333	TAGACCCAGCTGTTACTTGA
1289	203544699	TAGCTTTATCTAGGGGAACT
1290	203871417	TCCTTGCAGCAGTTAGTTCG
1291	203593509	TCTCATTCTCCTGTTACTAC
1292	203529692	TTAAGATTCTACAATAATAC
1293	203742247	TTCCCCCAACCATTTATAGA
1294	202706271	TTGGACCCTCTGTGTTTCTG
1295	203621839	CTAGTGTAGTTCGAGATCC
1296	203488641	AACAAAAGTTGTTCATAAAC
1297	203129436	ATGCAGGCTGTTTCCCTATA
1298	203881998	AGCGACAAGGTCATAAACAA
1299	203548963	AACTACAGGGTTGAGTTAG
1300	203682420	GATGCAGTTTATCTCTAGA
1301	202588757	CGCTGTGCACTTCGGTCAAA
1302	202760524	AAGCATGGTAAATACATGAA
1303	202790304	CACCAATTATGCTGGGGTGC
1304	202756876	GTTCCACATTAGAGGAAAA
1305	202634281	TCTTGATTACTTGAGATAC
1306	203082160	TGGTCATATGACTATAGAGA
1307	203718240	AACCACCGGGTTGTCTTGTG
1308	203578851	CAAGGGAATACCCTGCTAAA
1309	203870625	CTGCTGGCCAGTACCACAGC
1310	203086318	GCATTCCCTGTTTGGTTCT
1311	203918383	TCGCCGTAGCTGTGCGAGA
1312	202847139	TTTAGTCTCTCTGCTAAAC
1313	203450423	TGGAATATGCTCCTTGTCCA
1314	203693461	TGTGTAGTTGTGACATCATC
1315	202609360	TCTAATTGCCAGAATAAGAA
1316	203328012	TCTCGGCTCCGTCCCCATGG
1317	203328182	CCGCCGTCGCTAGGAGACGC
1318	203810298	CTCTGGGGTGTATTCCACAC
1319	203825440	CTTGCTCTTGCTAAGGTTAC
1320	203328734	TCCGCTGGGCCGTGTCCCCG
1321	202780833	CACCTACTAATGAGTAATAC
1322	202765809	CTCAGATCACTGGATTCTGA
1323	202635739	CCGAAGCTCGCCGGAGAAG
1324	202936237	ATGCATGTGTATACACAAGC
1325	203791830	AGACACTTCGACTCTTGTGG
1326	203637938	AAGCTCTCAAGCCTCGTGC
1327	203883874	GCTTCACAGAAGTGTTCTC
1328	203946940	CTTGCACGCTCTGCACTGAG
1329	202569460	TACTAGCTGTTTCGCAGAGA
1330	203835423	TCGCCCCATCTAAGGCATGA
1331	203071977	ACACATAATGCTGTCTGTGA
1332	203247494	AAATAGTTCCAAGGTATATC
1333	203910464	AAGCTCGGTCATTTATGTAA
1334	203434978	AATCCAGCAAGCAAACTTTG
1335	202778411	CAAAATCTGTTACCCCTACA
1336	202643655	CAACCACTTTCAACTCTTAG
1337	203024049	CAATATCCCTGTACTTTCTG
1338	203533938	CACATTGCAAGCCAATTCCA
1339	203541816	CATTCCACCCATCGTTGACA
1340	203449403	CCCTGCAGTTTGGTAGAGAG
1341	203871248	CTACCCATGCAATTTAGGGG
1342	202820752	CTATCTTGAAGGAAGTGACG
1343	203374819	CTGCAATCAAACAGTTACAG
1344	203312023	CTTGGGGTTGCATACACCAA
1345	203696776	AAGCTAAACAATGTACACG
1346	203592656	CACCTTTAGCACAGTTCCA
1347	203608199	TGTGCATCCCAGGAATCAG
1348	203039979	TTATCATGTTCCCTCCACCA
1349	202742799	TTTGAGAGTTCTTTATACGA
1350	202587397	GATGTTAGTTCTAATGTGA
1351	202529301	CAGTAGGCAAATATCTCAA
1352	202940652	TCAGATTGTTATCCTTATCT
1353	203376583	AGGAAAGTGAAATGTTTCCC
1354	203786243	CTTCATGGTGCACCACCAC
1355	203035245	AGCTGTGCTATACAATATG
1356	203011012	TCTCAAGCTATGCATTGACA
1357	202634971	AGGAGACACTATTGTTGATG
1358	203029837	CAAACCTCTCTTGGATGTGA
1359	203871975	TTATCCAGTTTGCTTGACT
1360	203904137	TGGGCATACGTGCGTTGACA
1361	203761256	CACTGCTCTCTTAGGAAGTT
1362	203830664	TCCCAGAGCATTTCGATGG
1363	202883484	CATGAGGTTGCAAAACCATG
1364	203810616	CTTTCTCCCCTAGGAAGTAG
1365	203048797	AAGACTATATGGTTCTTTAA
1366	203307486	TCTAGCACCCAGAGCTCTCC
1367	202723615	TGCACAGTACTCTGTTATAA
1368	203618099	TTTGTGCCTTAACTAAGGAG
1369	203627726	CAAAGGCCACTTTACTTTCT
1370	203898430	CTCTGTTGTTACCCAGACCC
1371	203094563	AAACAGCAGCCGCCAGCTTA
1372	203015382	ATTGTTAGAACAAACGAAC
1373	203928162	ACAAAATTACCTTAAGTATG
1374	202664991	ACCCAGCTTGATCTTGATAT
1375	203450511	ATGTATTCTTCTATAAAAGG
1376	202689031	ATGTCGAGAACCTATTTCCA
1377	203738689	CAAGGACCTGAAGGGTGACG
1378	203775696	CACAGCCAACCCAGCATTGT
1379	203525414	CAGGCAATCCACCACCCCCT
1380	203424364	CAGTAGTTTACTTCACTCCA
1381	203391549	CATGCCTGTAATTCCCAAAG
1382	202569738	CATGTAATTTACCACTTACT
1383	202819036	CATGTATTCACCTACTTCAT
1384	203659999	CCAGCTCAATCCTTGAAAGT
1385	203265168	CCTGTGATTATTTATTGTAG
1386	203408695	CCTTCCGTGTAACAGAAAAG
1387	203124762	CCTTGCAATACTTTATGAAG
1388	203708225	CGTCAGACCATAAAATAAAC
1389	202765571	ATCTTACACTCAAGGGCTC
1390	202660718	TAGGAAGTTCATGATAGTG
1391	203844077	TTCCAGAATTACCTATGAG
1392	203888122	TAAGTACCTCCAATAATAAG
1393	202980996	TACCGAATTAAAATTAATGG
1394	203744239	TATAAAGCTCAGTAACCAAA
1395	203819022	TATCAGCTCCCAAAGTTAAA
1396	203085610	TCATCATTTAGGTCATTACA
1397	203798534	TCTCCAGTCACATGCTCTTG
1398	203808697	TTCTTATAAGCATAGTTGTA
1399	203724831	TTTATTTGGCTCTTCAGTGT
1400	203481264	AGCTCTACAACCAGTATGTT
1401	203252852	AGGCTCATCAACCGCGAAGT
1402	203793968	TGTGAGTAAATAGTTCTTAA
1403	202635793	CTTACCTGCTTTGCAAACCG
1404	203819497	TGCTCAGAAAGTAACCCCAC
1405	203915355	TTCGCAGTCTCTCGAGCTGC
1406	203229961	GCCTACAGTCATTCAAGTT
1407	202757904	CCTGATGTAAAACGTTGGA
1408	203854127	AGTTTCTGCTTTGGCTCTCT
1409	203176071	GTCACCATCAAAGGTTACA
1410	203474659	TACACTGCCAGTTGTGGTAC
1411	202967877	TACAGAGTAGTCATTGCTCT
1412	203677275	CCTGTTATAAGGTTCTTATT
1413	202635076	CTTCGTCACCCCGTCTTGGG
1414	203402824	CCATGCACTATTTGTAATTA
1415	203442255	TTTCAGCTACCCAGATGGGT
1416	202728516	CAGCCTCTTGAGAGTGAGAC
1417	203126582	TTAACATCCATCAAGGTGCT
1418	203010368	AAACATCTCAATGTTGTTGA
1419	203706701	AGCATCTTTGTCCTGACGA
1420	203959107	ATCCTTCAAGAGAATGATTC
1421	202556649	TAAATGATCCATTTGAGGCG
1422	203330121	AATGGCCACATTGTTGATCG
1423	203120337	TTCTAACTCCAGGATTCAA
1424	203462740	AGCATATAGTACTCTAATGC
1425	203342396	AAAGCCTTCAACACATAAGT
1426	203369557	AAATTGGCGTTTAATTAATG
1427	203160704	AACAGTAACAACCATAACAG
1428	203082291	AACATCAGTTTCTCTGAATA
1429	203042936	AAGCCCTTAGTTTCAATAGA
1430	203637400	AAGTGGCTCAGACAATTCAT
1431	202622794	AATATATGCTCTAAAGTGAC
1432	203591407	ACTCTATGCTCACAAACTTC
1433	203489360	AGTATTTGGAAGTTCTTGAA
1434	202609987	AGTCATTCTGCTTGGTACCG
1435	202668852	ATTAAATTACTTAGTTCTCT
1436	203010405	CCAAAGCTTATCCCCACTCC
1437	202766979	CCCCTAACGCTTCACATAGT
1438	203480936	CTCACAGCATTGATCTTCAA
1439	202554627	AACTGCTCTCCAATTATCA
1440	203795335	ACCCATACTAACAATTCAG
1441	203043145	ACCTTAGAAAACATCTTAG
1442	202829626	ACTGAGAACATTAATATTA
1443	203517208	AGCTAACTTAATTTCACAG
1444	203870938	CTCACCAATTACATAAATC
1445	203534391	GTTTCCAGCTCACACAGTG
1446	203302524	TCTTGCTCTGTCAACCATG
1447	203796214	TAGAGTTCTTTCACTATTTA
1448	203330835	TATAGCAATTATAACTTAAG
1449	203448004	TCCAGCTCCAGCATTAAATC
1450	203780271	TGCTCCTGAAACTATAAACA
1451	203061588	TGTATGCTTATGAAGGAAAC
1452	202614382	TGTGTAGCTTGAAAATAGGG
1453	203157742	TTCCAAAAGCAATGTATCAC
1454	203281032	TTTAAAAGAACTCCTCTCGT
1455	202925828	TTTCAGCAGCTTCTTGTAAG
1456	202929722	AGACTATCATTGGGATTTCG
1457	203819969	ATTAACATTACACAATGGGG
1458	203800885	TGGCTTATAAAGAACAGGC
1459	202619054	TTGGCTAAAGCGTAAATACC
1460	203830188	ACAGGCACGGTGTTCAGTGC
1461	203136956	AAACTCATTCCAGTATGAGG
1462	202631918	CAGTGCCCTGCCAAATTTCA
1463	202555330	AGAGTCTTCAATGTATGAGG
1464	203548686	AAAGTATACCAAATACTAA
1465	202690510	TTCCAGTGAACTATGAGTTC
1466	203239330	ACGTCGCTCTCAGAGCTTGC
1467	203539078	ACCTCTGAAATAAAGAGCG
1468	202870860	GCAGCTCACCCGCGATGCT
1469	203693874	CAACTCCCTATGTTGTTATC
1470	203941354	CATTTCATCTGAAGGAGTTG
1471	202961124	CATTTGTGCCCTCAGATCAA
1472	203617758	CTCCCTTGAGAGAGTATCTC
1473	203438080	TGTGCAGTTTGGTATAACG
1474	202705738	TCCAGCATTAGCTACCTATG
1475	203884936	CTACAAGGTCTAAGACGAAA
1476	203876165	AAACACAGATGGGTTCTGTA
1477	203898609	TGGCCCTCTCTAAACTTGGG
1478	202843820	CTGTGTGTGGCTGAACGCT
1479	203958507	AAAGTTTGAAGCTTCCATTG
1480	203801410	TGGAAACAAATGTCCGTTAG
1481	202955676	TGCTGGAAGAACCCCTTCTG
1482	202721081	GGATTCCCTCTTATCTCTA
1483	203797118	ATCACCTCACATAAAGGTAA
1484	203797119	CATCACCTCACATAAAGGTA
1485	203267864	CGATCTCACCGCTGTTTCC
1486	203361271	TGACTCCCATCCCCTCAGGA
1487	202592570	AATTGAAGAATCTTGGTTC
1488	202569100	CCTAGGCATATAGGTAAAAG
1489	202559819	ACTGTGAAGTCAACAATAA
1490	203403416	TGTGTGAACACCTCTCATAC
1491	203776262	TCTTAAAAGCTGTAGAGGCT
1492	203438878	ACTTCATTGCTATACATGAA
1493	203505830	ATAGTAACTATTCATTTGCT
1494	203366479	ATTTCACATATTAGAGTGAA
1495	203718018	GCTGGGTCCATTCAAAGCA
1496	203722991	TTTCTCTAGTAATTCTAGA
1497	203047632	ATTGTCTACCCATTCAGGTT
1498	202705994	AAAACCAGACATCAATCACG
1499	203097876	AAAAGACCATACACACGTAG
1500	203083920	AAAATCTGCCCTTTCTCTAG
1501	202961237	AAAATTGGAGATTCATACCG
1502	203157174	AAACTAAACATCCTGTAAAA
1503	202542387	AACCTGCATATCCTCAAAAG
1504	202870810	AATGATTCCACCCCCTCTAC
1505	203433643	AATTTGGCCATTAAATACAT
1506	203198320	ACCCCCGACAAACGAAATTC
1507	203833741	ACTGCAGCTCTGAAACAAAC
1508	203592952	AGCAAGCTCTTACCACGTGA
1509	203530269	AGGCTGTGTAAAATTTCATC
1510	203398965	ATCTAAATGTCCTCTGAGAA
1511	203747520	CAAAAACCAATCTCCTCTAC
1512	203132280	CAACAAAACTACGTAAGATA
1513	203848486	CACAGGCTGTCATTCTAACA
1514	203667687	CACTGGGTCTTGAGGCAATC
1515	203154645	CAGCTGTTTGAAATTAATAA
1516	203402620	CATACTCCCCCAACAATAGG
1517	203035097	CCCCTAGTTCTTCAGAGACA
1518	203870141	CCTACCACTCATTATAGTTC
1519	203694784	CTCCATTTCACACTTACTGT
1520	203894645	CTGTACCCACCCCTAAGCAA
1521	203462499	CAGCTTCTTATATTTGTAT
1522	202655848	TAAGACAGTGAACAATCAAT
1523	203824140	TCAGGAAGCTTCTCGTAGGA
1524	202974328	TTACAGAAAATTTGTGGAAA
1525	203319344	TTAGCTATTACACAGTACTC
1526	203003687	TTCAGCTCTAGACGTCCACA
1527	202873108	TTCCTGAATCTTACCAAATG
1528	203887995	TTCTGCAAATTTGTGATAAA
1529	202563657	TTCTTACATTGCAGAACTAA
1530	202944211	TTTGGCTCAAACTATGAACT
1531	203266326	AAGTTGAACCTGAACCATTG
1532	202545800	CAAAACTACAGTCCCTGCTA
1533	203895742	ACTCAGGTACTTGAGTACTC
1534	202564531	TAAAATGCAACCTTATATGC
1535	202632835	GCCAAAAACAGCTTCTCAC
1536	203960881	TGAAGAGCACATATGTGTC
1537	203871991	TCAAGCAAACTGGATAACA
1538	203417054	TGGGCTCCACGTTCTTACT
1539	203180418	TGCTACCTGGCAAGCTCTTA
1540	203039112	TTCTACCTGGGGATAAACAG
1541	202605227	CTGTTAACATTCACAGGAAA
1542	203566149	TTGTTCCACTCTGAAAAGAA
1543	202685798	CCTACATATGAAGGGTAAAA
1544	203961204	ATCTTAAGCATGTGTAATGC
1545	203773735	TTAATCAGACATCCTGATGC
1546	203614722	CATCAAATGTCATTAATGGC
1547	202610961	ATAGGTTGCCTACCTCTTTC
1548	202772411	CTGCTGGCAGCTTAGTTCAG
1549	203868164	AAACTCCAATCTGGCTTGGC
1550	203491255	ATGTTTGTTTCCTGGCGAAG
1551	203195319	AAGCATGTACCAAAATACAG
1552	202762676	TAGGTCACATATCCTGTGGT
1553	203343677	TAAAGCTCTCTGATTGAGAT
1554	203394731	CTGGCTCCAGTGTGCGATAG
1555	203432000	AAACCATCCAGGGGAACTTG
1556	203414487	AAGAGTAAGAGTTAATGGGG
1557	203936692	ACGCTTACCATCAAATCAAG
1558	203400701	ACTCCATATGAATCTAAGCT
1559	203877891	ACTGTGCACCTTTCTGACCA
1560	203353378	CAAATCTGTGCTACTAAATA
1561	203793842	CACCAAAAATCCTCTTTACC
1562	203695809	CAGAGAGCAATAAGTGGTGA
1563	203414539	CATAAACCACACTTGTTATG
1564	203775973	CCAGCTTTCCATTATCTCTG
1565	203863847	CCTGAATGTGATCATCGTAC
1566	203867045	CTACAGCTGTCACAAATTTA
1567	203088077	CTATAGAGTAAACATGAAAA
1568	203505904	CTATGTAGTATAACAGCAAA
1569	203662795	CTCTCCATTCCTGTGTACAG
1570	203835829	CTTCAATACTAACACAGATA
1571	203817833	CTTGAGTTACTAGTAAGGGA
1572	203435982	CAGCAAATAAAACTTGAAT
1573	202635076	CTTCGTCACCCCGTCTTGG
1574	203050690	GTATGCATGAATAACAACA
1575	203287911	TCTCTTCTTTAGTTAAGTC
1576	202576813	TAAAACTACAATGATCATAC
1577	202905528	TCCCCACCAAGGTTTATGAG
1578	203552938	TCTTTCACTTAGTACATGGT
1579	203578762	TGACAAGTTCATAACGCAGA
1580	203448097	TTCCTGTCTTCTCTTTAGTA
1581	203562308	TTCTGGGAGGTTAGAATCAA
1582	203150816	TTCTTAATTAGCTATACAGA
1583	202774913	AAGTTCTGACTGGTGTTGT
1584	202758798	ATCCGGTAGCTCTCACTACC
1585	203324991	AAGTCTATGTTGCCCCATAC
1586	203932482	CACAGTTTAGTAGAAGCTGT
1587	203830660	ACTGTCCCAGAGCATTTCGA
1588	203586875	CAAGCAGTGCTTAATCATC
1589	203705694	TAAGAATTCTACTGAGGAAT
1590	203159595	TAACCATAAATGGTTATAAA
1591	203391052	ACCCAGAACATGAAGATGGG
1592	203279673	AGGCTTCATTGCTGTTTACT
1593	203464583	CTAAAAGGCCAAATTCTTTA
1594	203233805	CATCTTATGTTGGAATGTCA
1595	203825460	CCAAACTTCAGCGAGTTTCA
1596	202604105	CTGTTAATTTGGGAAACCAA
1597	203239255	TCGCTCCAGAGCTTCAGCGC
1598	203467293	CAAAATTCCCTATACAGGC
1599	203296850	ATGAACTGGTAACATCATCA
1600	203816540	CATCCCCCTTATCCAGGAAG
1601	203632481	TACTGCAGCTGGAGGTATCA
1602	203261971	TACAAAAGCATCCAAGGGGA
1603	203119107	TGGTGCTATGTCATGAGACA
1604	202917763	TTACCACACCAGGCTGATAA
1605	203582623	TGTTCTACTGTAAACAGTTA
1606	203894179	CACTTCCGTCTGTCTGACCC
1607	203030624	TCCCTCCACTAGGACTTCAG
1608	203761572	CAGCTCAGAAGCTCCAGAGC
1609	203438085	TAAAACGTAATGTCAGTTAC
1610	203768628	AAAGAACAGCTTGTTGACGT
1611	203880541	AACACTATCAACACTCGAAT
1612	203626125	AATATGCTACCAATTCTTAG
1613	203282557	AATCTAAATCACTTGTGCTC
1614	203379104	AATCTTCTATTTGCTAACAG
1615	203936423	ACACATTTCTATCTTATGCT
1616	203604204	AGATAAATGCTTACGTCCAG
1617	203863175	AGATTCTTACTCTTACCCTA
1618	203781094	AGCCTTCTATGTGCTGACGC
1619	203544142	ATTAGTTCTAAGTAAATACC
1620	203616434	ATTTCCTCTGCCCACGACCG
1621	203175113	CAATAATAAAGTACATAAGG
1622	203578818	CACCCATCCAGCCATTTAGC
1623	203311734	CATGCATGCCATTGCAGAGA
1624	203251982	CCATGCTGAAGTCATTATTA
1625	203739553	CCCTACCCAGAAGATGATAG
1626	202816983	CCGTTCACTTTAATTCTCAT
1627	203477789	CTCAACTAATCAGTACATTG
1628	203107853	CTCAGCACAAGTTTGATGGA
1629	203866077	CTGTTCTCAATAATAAGTTC
1630	203327614	ACAGAAAAGGTTATGAGTG
1631	203431749	ATCCTTGCTGAATATCTTA
1632	203421231	CTTCAAAGTTTATCCAAAA
1633	202685660	GTTCCTAAGGTAATTCAGT
1634	203510641	TAGTTAGATATAAACCAAT
1635	203811712	TCCAGGGTGTGCCCGCACC
1636	203483801	TCCCACCTCTAGGAAGGAT
1637	203836972	TTAAACTTCAAATATAGAT
1638	203878031	TAATCACACCGAGATGTAAC
1639	202685638	TAATTCACACTTCTCGATAA
1640	203933969	TACTTTCTAACCCTATTGCT
1641	203938684	TAGCATCGGTGTCAATTCTG
1642	203881196	TAGTTAAACCCCATAAACTG
1643	203808996	TATCCTCAAAAGTATCAGAA
1644	203935651	TCAGCAGGCCTTGGTATTGG
1645	203949582	TCATCAACACTTCATGTTTC
1646	203120949	TCATGTGCGCTAAAATTTGT
1647	203774182	TGAAAGTTAAGCCAACATTG
1648	203150842	TTTACTCTCTCACTGTTAAA
1649	203410099	TTTCTCAACCCCTGTCAGCT
1650	202871241	TGGAGGTCGCTCCTAATAG
1651	203660173	CTCTCAGAGGAGACGGGAGA
1652	203001235	AAATTACTGAGCTGTATTCA
1653	202562845	AAACCCACTGTTACCAGTGT
1654	203010862	ATATTAAACTGGGGTAATCC
1655	202673900	TTACAGTGTCTTCTACATGA
1656	203106468	TAATACTAGTTGCTGTACGA
1657	203818076	CCGTGGTGCAGCTTGGTGC
1658	203681431	CTGTTAGTCCTCCAGAAATC
1659	202924682	GCAGCTGCTTATACAAGAA
1660	203767686	TTTGGTAGGTTGTCCATGAC
1661	203882128	CCACTTACTACGATGAGATC
1662	203034131	TCCCTAGTTCGTACATGGT
1663	202961382	TTCCACATCAAGCGTGTAGC
1664	203690801	TGTGCTGACCCATATCGTG
1665	203187092	ACTGAGAAATGTCCCCCGGC
1666	202806186	AAACTCCTTTCCGCTTGAGG
1667	203900448	CTCTTGCCAGCTATGCAGAG
1668	203351852	CTGAAACACTGAAAACCGGC
1669	202797181	ACATAATACCAGAGGTATTC
1670	203961100	AAATGTTGTTGCATCGACAT
1671	202556412	AGAACATCTTGTTCTGAACA
1672	202663167	GATCTTCCACATTTATTAT
1673	202610826	CCTATAAGTCGGTTGTGACG
1674	202933065	TCATGCCTCTCCAGTGCATA
1675	203801410	TGGAAACAAATGTCCGTTA
1676	202950693	AGGTTACAAAACTCATAGA
1677	203746429	AGCCTCTTTGCGACCAGGGG
1678	203330673	TAATATGCTGCACAAGGCAA
1679	203784218	CGACCTGTGGTGACCAGTAA
1680	203307155	TTCTTAGACTAGAGAATCTC
1681	203586373	AAGTGAGTCAATAGTGGAAG
1682	203033912	AATCATAAACAGATACTCTC
1683	203535828	AGAGACTCCAGAAACGCATC
1684	202983811	AGTAAAACATCTCTTAAGGA
1685	203720554	ATCAAACACAAGTTAGGACG
1686	202776624	ATCTTGAGAAAATACGAATG
1687	202600231	ATCTTTGTATTTCACTCTCT
1688	203059214	CACTATATAGAACATACAAA
1689	203048564	CACTTAAAACCATCTCCTCT
1690	203398614	CCAAAACTCACAAACATATA
1691	203651199	CCCAATCTAAGCAAAAAGGA
1692	203010776	CCCTAAAGCTACAGAGAGTA
1693	203238795	CCGAAATCCCCGCCTTGCGG
1694	203750149	CGTGTTTGTGAGAATCCAGG
1695	203138982	CTATGTATAAATCCTGTAAA
1696	203947713	CTCCAGACTGATTATAATCT
1697	202674538	CTGTGCTATGTCCATATTGA
1698	202625600	CTGTTGAAAATCATCCTGAC
1699	203692432	CTTAAAATTGTTCCGAAAGG
1700	203672940	CTTCTGAGGTCCCGAGTTGA
1701	203180560	AGCCTCAAAAATGTCTTTC
1702	203125353	ATATCATAAACTGCATAGG
1703	203445204	ATTTCTTAATTCCAAGGTA
1704	203293602	GGAACAGGTGGTATTTCTT
1705	203562918	TTACCTAAGCACATAAGGA
1706	203066607	TACACTTCCCAGACGGGACG
1707	203809010	TATAGCAAGTTGGGTAGGGA
1708	203146096	TATTACAATGTTGATGTCCG
1709	203931726	TATTCCTCAAAACATAAGTA
1710	203887250	TCCCATGTTGAACCCTTATC
1711	202610651	TCCCTTCCAAGATGATTGAA
1712	202939134	TCTTGGAATACTTAAAAGTA
1713	203359067	TGCTTGAACAAAATCACTGT
1714	203374549	TGTATCTCCTTAATTAAAAT
1715	203822754	TTAATAATCTGTGTACACCG
1716	203048696	TTAGACGTTGAATCCAGGTA
1717	203913379	TTCCTTAGACCTCCAAAAAC
1718	202961775	TTCTCTCTTAATTTGTATTG
1719	203398199	TTCTTTAAAAGTCATATAGA
1720	202968790	TTGTTTCCTGATCCGTTCCC
1721	203765762	CAGAGTTCGCTTAATGGTTC
1722	202615114	CTATTATGTGCACAATACGT
1723	202963020	CTTAAAATTGCTCTCAAGGC
1724	203527451	TCTCGTAGAAGCTTACAAAA
1725	203733288	TTTGGATCATCACAACGGGG
1726	203567821	AGCTCCAGCCCATAGGAGAA
1727	203185758	TCTGACTACCCAGTTGGAG
1728	202706924	TCCTAGGCTTACCCTAAGGA
1729	203792511	CTCCTGGGAACCAAAAAGAC
1730	203260624	ATCACTTGAGCCGAGGTGC
1731	202760291	TTGGCTGCTGCTCCTGAACG
1732	203428246	CTCAAAACAGCACCGAAGCA
1733	203554207	AATAGTTCTTGCATTAGAAT
1734	203783565	CCACCAAGTGCTTGAGATGG
1735	203441767	CAGAGGGTTCCATGTAGGGC
1736	203898611	GCCCTCTCTAAACTTGGGT
1737	203901953	AATTAGCTTTCAGGCCATAC
1738	203036895	AATTCTCTGCTGTATCGGAG
1739	203568458	AGGCATTTAAAACTGCAGCA
1740	203307441	TCCCTCCTGGGGTGAAACAC
1741	202874695	ATTATAGGTCAGTGACAGTG
1742	203566398	CCGTTCACCAGTGTGCTCCA
1743	203120787	GAGATTATTCTGTTAAAAC
1744	203391138	TGTCCCTTTCCCTGACATA
1745	203732399	TACCAGCACAGCTGCATGAA
1746	203009092	AAAATATCTCTTGAGTATCG
1747	203621849	AAACTCAAATGAACCCCAGA
1748	203686004	AAAGGAAGTGAATTGCAGGA
1749	203492834	AAGGTTAAGAGTTCGTGTCT
1750	203014133	AAGTTGGGTGACGGTATACA
1751	203244607	AGTTTATATATGGTCCCAGC
1752	203078661	ATATTCAAAGTTTATGACAG
1753	203933512	CAAGAGATGAGGCCGAACTG
1754	203672235	CAAGTTCTACTCAGTGCATA
1755	203708280	CATGAGTTGGCAATGAGATC
1756	202989682	CATGTCCTGATTCTACGAGA
1757	203558086	CCAGAAAGAGCTTGATCCAC
1758	203459878	CCTGACCTCTGTAAGTTGTT
1759	203885461	CTAAGCAAGGTGTGATCTGT
1760	203474514	CTATTACCCTCTAAAATAAA
1761	202554891	CTCTCATAAAACATAACGTC
1762	202729782	CTCTTACCACTACTCCTATC
1763	203651459	CTCTTACTACTATGTTACCT
1764	203262357	CTGCAAGTCTATTAACAGCG
1765	203930392	CTGTAATCTCCTTAATCCCA
1766	202611116	AAACCTATGAAGAGGTGCT
1767	203823377	AGATGCAGTCCCAGAGTAC
1768	203469112	CTGTTTGGAAATGTGCTCT
1769	202634575	GAAATGAGTTATGCGGAAA
1770	203446074	GAGCGTAGTTAATAGTAGC
1771	203502169	GCCATCCATGCAAGTTCCC
1772	203620457	TTATGTGTGAGGACCTTTA
1773	203663103	TTGACACTTCCTCTCTTTA
1774	203061606	TTTCCTTCATAAGCATACA
1775	203314009	TAACTGAATACTATGATGCT
1776	203009523	TAGATAGAGCAGTTTCCCTT
1777	203587057	TATCAGCGGTTGAGTAGGGA
1778	202870041	TATTCTTTAACAACAACAGA
1779	203816588	TCCCCTCTTGACTCCTCCAA
1780	202634116	TCCTCCGCTAGACAAAAATA
1781	203832121	TCCTCTTAAAATGCCATCTA
1782	203585762	TGTCAGTAGGGAAGATTAAG
1783	203707806	TTATGCTATTCCATCTAACA
1784	203515667	TTCCTCTGTAGGTAAGTTGA
1785	203227154	TTGTCTTCTAGATATCTCGA
1786	202790484	CATCTTGCTAAGTTGGAAAG
1787	202869528	TTGAGTACCTGATAACGGAT
1788	202628946	TGGGTGGGTATGACAACCC
1789	202639459	CCTCAGTTCCTAATGACAAA
1790	203726957	TCATTGTCTAGGTAAGGAGG
1791	202925937	TTGGCCACAAGTATGACCTA
1792	203875943	AGTGTCAGCAAATCTGACGG
1793	203854482	CCTTGTACGGTTGTAAGGC
1794	203084480	ACATGGCTGTGATGGTATCT
1795	203922571	TGTCTGAGAAATAACGAGGA
1796	203809488	CTAGAGTTAGTGAGTAAAG
1797	202748082	ATCCAAACAGCATGGATCCA
1798	202884951	AAACTGTATCCATCAGTCCA
1799	203400584	AGAGGCTTCTCAGTTGATAG
1800	203854312	CAGGCATATAGAGCACAAGA
1801	203138664	CTATTCTGAAAGTCCAGTAT
1802	203848354	ATCATAAGTCCCTTGGGGA
1803	203138664	CTATTCTGAAAGTCCAGTA
1804	203717429	GTCTCTTTCGACCTAAGGG
1805	203685627	TGGTTCATATGCCCCTGGGA
1806	203817952	CTGAGTGGTAAGTTTGAGAA
1807	203312013	CATACACCAAAGGTTGAAA
1808	203961528	TTAAAATCTCTTTGATAAG
1809	203731179	TGCAAGTTGCCCAACCCTGA
1810	203050817	TTCTTACATGTAGATGAATG
1811	203691099	AAGCCTCTTCAGGCAAATTA
1812	203739531	CCCCTATCATCTTCTGGGTA
1813	202877823	TGCTGCTTTCCCGTGGTTG
1814	203239312	CAAGCTCTGAGAGCGACGT
1815	202887383	CTCTCTGTAGCACAAAAAT
1816	203687440	GTCCAGGTATCATGAGGAA
1817	202801985	CAAGCTACCACAAGAATGCT
1818	202707343	CCTGGCCCATTAAATAGGC
1819	202679616	GGGTCTCCACTGAACATAC
1820	203290953	ATTTAAGCAGCCCCCGCTAG
1821	202561176	CCAAGTCCCTATGAAGGAA
1822	203731035	TCTGAACTGCAAGGAGCATG
1823	203731534	AGCTCTGCAGAAAGTAGTTT
1824	203935236	CCCCGTAGCATCATGAGGAA
1825	202719232	AGTGATAAGATATTCAGGGC
1826	203410513	TGCCAGGTGATTGAGGTGCA
1827	203885155	TTTCCTCCTCTAGAGCAGAA
1828	202743123	CTGTGCCACCCAGGGGTCTA
1829	203579257	TGCTGATTCATAGCAATCA
1830	203769863	TCCTGGTTGTATCCTGGTTA
1831	202796501	AAAGTATGCCCCCAACGTTC
1832	203801937	AAATCAGGTGAATTCAGGGC
1833	203166289	AAGAAGATGGTGAGGAGTTC
1834	203610892	AAGGTAGATATCGTCGGGCG
1835	203094712	AAGTTAAATGTATGATTCCA
1836	203677236	ACAAGGTAAACACAAACGGG
1837	203442261	ACATCTGGTAGTTTATTTCG
1838	203292285	ACCAAGGGCATAAAGGACGA
1839	202872180	ACCTCTTTAAACCTTTAACA
1840	203394762	ACGTAATCATTTGGTACCAC
1841	203413703	ACTCTTTAAAACATTCACCT
1842	203661649	AGACATGACCCAAGAGATCA
1843	203612687	AGCAGGTTCCATGTATCCAC
1844	202951409	AGGAGTCTGGGAACGTGGGT
1845	202664785	AGTCAGTCTGAAGGAATTAC
1846	203405921	AGTGTCTAGTGCCAAGTCTT
1847	203180697	AGTTCCCTATAGCACTTCCC
1848	203876072	AGTTGTGATTATCCCTGTCT
1849	202818512	ATACAATCCAAGTCCCTATC
1850	203118452	ATACATCTTATGTTATTTCT
1851	203083428	ATAGTTCTCCAGAATAGTAC
1852	203472452	ATTAGAGAAGTAAAGAAACG
1853	202604191	CAAATTTGAGGCAATGACGG
1854	202936222	CAAGCAGGAAAATATGAACG
1855	203935151	CAATTGACTTCTTCCAACCT
1856	203364122	CAGAGTTTCTTGTCCAGGTT
1857	203030010	CAGGTATAGCTTAGTGGAAA
1858	203000155	CAGTGCCAGATGTAATTCCT
1859	203281391	CAGTTATGTAAGGAAGGCTA
1860	203796186	CATTTATAAGCATGTTGTCA
1861	203945931	CCATAGGTGCAAATGAGTTC
1862	203287403	CCCTTAAGCCCGTAACAGTT
1863	203109958	CTAAACTCTTATGACCAAAA
1864	203328580	CTACACAAATCTGGAACGGG
1865	202548111	CTCAGTTTATGTTTGCCCTC
1866	203853380	CTCCAGCTTCAAGTTCTAAC
1867	203851738	ATCAGCATGGCATAAGGGA
1868	203829192	CCAACATGCTGATTTAGGG
1869	202765586	CCCTTGAGTGTAAGATCCG
1870	203738220	GCTCAGTTAGTTAACCCGA
1871	203830561	GCTCATCCATTCACGATCA
1872	203151534	TACCAGCTTAAGTCTCATG
1873	202967483	TGCAGCAGATAACCACAAT
1874	203299970	TTACCCAAGTACCTCGAAT
1875	203022138	TACGTCCTTAAGTCTGTCCA
1876	203466227	TAGAGTCTGAGTATCATCCC
1877	203830688	TCCCCACCATCGAAATGCTC
1878	202658185	TCCTGAAGTTAGTTTCCCTT
1879	203666686	TCTTCTTCACATTGGTAGTG
1880	203856790	TGCAGGAACGACACGATTTG
1881	203823408	TGCCACATGCCCTGTACTCT
1882	203528113	TGCTGAATTTCTGTTGTAAG
1883	203722547	TGGAGTGAAAGATGGTGATT
1884	202859026	TGGGCGGTTGATGAAAGATT
1885	203958115	TGTGTGTTTAGTTTCAATAG
1886	202760259	TGTTTACATGTTGAATTTAG
1887	202726657	TTAAGCATTGGGTATGGAAC
1888	203553401	TTAGCTGTCAGTGTAACGTG
1889	202926225	ACCCTTAAGGGAACCTAGGG
1890	203249432	ACATCAGGTGTAGCAATGTG
1891	202634979	CTATTGTTGATGAGGAGCGG
1892	203575843	GGTATAACGTCTTGGAGGT
1893	203718255	AGACAACCCGGTGGTTGCTC
1894	203683625	CCTGCAGTTTGGTAAACAGA
1895	203053804	CACTGTGTCTGGCAGGTATC
1896	203551962	CCCATATTCAGGAAGATAGT
1897	202728638	CTCCAAGTAGAATAGGGATT
1898	202872847	CTGTTAATATTCCAGAACCT
1899	203443324	TGCCACTGGTTCCTCAATGA
1900	203222484	TGTCTAAAATTTGCTTGGAA
1901	202843822	TGCTGTGTGTGGCTGAACGC
1902	203167410	TTCCAGCTAGTGAGCTCTAA
1903	202669058	TGCAAGAAGGGAGGAACTTT
1904	202818147	CCTCCCTACCCAAGGATGGT
1905	203706548	ATCATGTGCCCTAAGGGGA
1906	202951649	TGCTCTAAATTTGATAGAGT
1907	203437873	TGCTCCCCTTATAAGTGCT
1908	203677684	AAGCTTGAGGCAAATGGAT
1909	202638242	CATAGTGCATCAGGTGGAA
1910	202872843	TAATATTCCAGAACCTCGGC
1911	203961456	CATCTTGAGGTGTCCCATGC
1912	203805179	CTAGCATGAGTTGATGTATC
1913	203213380	AGTCTAAGTGACTCACACAA
1914	202556656	ATCATTTACAAAAGTGGTAA
1915	203880442	GTGTCAGGAAACATCACAA
1916	202985309	CCAAGTCAATTAAGAATGGG
1917	203136824	CTCCTGCTGTCACCAAAAGG
1918	203743486	TACCCACCCAGAGTTGGATT
1919	202721133	TATACCTCTCCTCATGGAAG
1920	203587609	TCCCAAAGCTGTCCCAGCT
1921	203392601	TAGTGTATAATGGTGCCAG
1922	203816823	TTTCCTCCTACCCCCAAGGG
1923	203943532	GATACCAGTGCTGTTCTGG
1924	203138714	TGCTTCTAGGATTCATTGGA
1925	202962053	AAAGAGTTGCAGTTTCATCC
1926	203239464	AAAGTACTTGAGAGCCGCCT
1927	202797500	AACACTGCTCTCTTAACAAT
1928	203634931	AAGTTGATCCATCCAGATGA
1929	202965303	AATAAGTACACAGCACACCG
1930	203594454	AATACTTCTGTTTCACGTGA
1931	203589682	ACAATTATTGTTATCAACAG
1932	203330230	ACAGGTTTATACAGTGGTTC
1933	203819661	ACCCCAAAACCCCAGATCAC
1934	202660371	ACTGAAGGTAAGATGACACT
1935	203678698	AGAGGTGATGATAAGATGGT
1936	203658269	AGCAGAAGTTCCCGAAAAAC
1937	202781164	AGGCAGTAATAGTGTACACA
1938	203873261	AGGCTTCAAAAATACTCACA
1939	202779369	AGTACACATCTTTCATATCT
1940	203722789	AGTTAGTAGACAAGGCATGG
1941	203750841	AGTTATTATCGCACACGTCC
1942	203912045	AGTTGCAAAGCAGGGATGAT
1943	202694095	ATCATGTATGAGGTGTTGGT
1944	203802531	ATTGATATTGCCCAACTCAC
1945	202629005	CAAGAGTGAGACGTGTTCCA
1946	203182830	CAAGTATCTATTTAGAATAG
1947	203654470	CAAGTGATTCCAGGAAGATT
1948	203685905	CAAGTGGCTCGTAACAGACA
1949	203369142	CAAGTTCAGGCCAGGAGTAC
1950	203541821	CACCCATCGTTGACAAGGAT
1951	203136020	CAGAGAATCAAGAGGAATTC
1952	203311579	CAGGGTGATCTTAGGAAGTT
1953	202828928	CAGGTCTTTATCAAAGCAAC
1954	203653899	CAGTTAGTGCCACTTAGAGT
1955	203412578	CATCTTATGAAGTCACGGTG
1956	202932963	CTGCTTCAGCTTAAGCCTGG
1957	202724362	CTGTTCTCTGAAGATACTTA
1958	203716150	CTGTTTCCATCCTACATAAA
1959	203004519	CTTCATTCAGTCTACTAAGG
1960	203582229	AATAGGAGGCAACTCACCA
1961	203654937	AATCGAGAGTAATGAAGTG
1962	202811916	ATCCCCTAAAATCTATATC
1963	203575801	CCTGTGAATGCGTCAAGTT
1964	203762930	CTTCAGGGAATGTGTAGGA
1965	203097977	CTTTCTTTGTGAATATGTA
1966	202982619	GTTAAAAGTTCTGAAACGC
1967	202790635	TGCAGTCAATAGATAATAG
1968	203457680	TGCCAAGGGAATAACAGAA
1969	203500844	TGTTAATGATGGATCCTCA
1970	203885773	TTAATCATACATGTAATCG
1971	202800656	TAAATTTCTCCTACATACAA
1972	202674077	TAAGTACTGTATGGAACCCT
1973	203732216	TAGGCAGTTCTGGGTTGAGT
1974	203427252	TCAAGAAGAATGACGATGGT
1975	202571532	TCAAGAATTGAGCCTTCCCT
1976	202625445	TCAAGATTCGACTTAGGACC
1977	203329386	TCAAGGGCTGATAGTGGTAG
1978	203394082	TCAGAGTTCAACATTTACAA
1979	203606496	TCCCAAAGCAGTTGACTTCT
1980	202846561	TCTCAAGGCAGGTCAAAGGA
1981	203495303	TGACAAGGAAGATCAGGACC
1982	203391101	TGAGTTGGAGGTGTTGTACG
1983	202968942	TGGGTGGGTAGAGAGTTAGA
1984	203739931	TGTAACCCAGTTCTGTAAAA
1985	203685503	TGTGTGGGTCAGTAAGAGTG
1986	203868516	TTATAAAGTATATGAATCCG
1987	203541845	TTCCCATCCTTGTCAACGAT
1988	202674598	TTTACAGCAACTCAAGACGT
1989	203081234	TTTCCCAAAGCATCATATCT
1990	203327878	TGAGGTGTGATCTTTCACAG
1991	203610730	ACCCACAGCCCAGTTGTGCA
1992	203682162	AAAGCTGGAAGGGTAGAGTC
1993	202682560	AGGCAGTAACAGGGATGTAT
1994	202682554	TAACAGGGATGTATGGGCGC
1995	203921814	CAGACATTTCCAAGCAGGTC
1996	203484314	CCTGTTAGTCACGATCAGCA
1997	203689706	CGTTCGGTTTGTGTGGTGGA
1998	203797646	CAGGATGAACTTAGTGCCT
[truncated: 9,536 more rows]

## Sheet: Table 3 CRISPRi Screen Results
Supplementary Table 3 CRISPRi screen results. Results from the tiling CRISPRi screens identifying CRISPRi-responsive elements affecting expression of CD28, CTLA4, and ICOS in Tconv and Treg cells. Data were analyzed using DESeq2. The results table includes the sgRNA name/ID and position (in hg38), average of the normalized count values for each sgRNA dividing by size factors taken over all sample…
library	name	start	baseMean	log2FoldChange	lfcSE	stat	pvalue	padj	celltype	condition	target
unique	10085	203871516	568.487	-1.54188e-06	0.299007	-5.15667e-06	0.999996	0.999996	Treg	6h	CTLA4
unique	3252	203743959	874.381	6.61944e-06	0.337502	1.9613e-05	0.999984	0.999984	Tconv	6h	CTLA4
unique	11237	202634933	1680.09	-3.96499e-06	0.140126	-2.8296e-05	0.999977	0.999977	Treg	24h	ICOS
unique	3785	203788136	155.086	-1.36959e-05	0.388496	-3.52537e-05	0.999972	0.999977	Treg	24h	ICOS
unique	723	203443010	357.495	1.91474e-05	0.406447	4.71093e-05	0.999962	0.999962	Treg	0h	CTLA4
unique	1614	203379104	953.513	-1.25603e-05	0.229472	-5.47354e-05	0.999956	0.999996	Treg	6h	CTLA4
unique	1281	203410430	360.882	1.89187e-05	0.253691	7.45738e-05	0.99994	0.999977	Treg	24h	ICOS
unique	1919	202721133	559.026	5.26717e-05	0.489596	0.000107582	0.999914	0.999914	Tconv	24h	ICOS
unique	7434	203190359	331.395	3.53698e-05	0.275626	0.000128325	0.999898	0.999898	Treg	0h	CD28
unique	530	203089066	1138.21	-2.19799e-05	0.16436	-0.000133731	0.999893	0.999977	Treg	24h	ICOS
unique	2852	203376163	534.249	5.86237e-05	0.424348	0.00013815	0.99989	0.99989	Tconv	0h	CD28
unique	4099	203569149	733.509	-4.31193e-05	0.291975	-0.000147682	0.999882	0.999962	Treg	0h	CTLA4
unique	9354	202655265	520.5	-6.12758e-05	0.396771	-0.000154436	0.999877	0.99989	Tconv	0h	CD28
unique	6634	203434082	803.016	5.49298e-05	0.345561	0.000158958	0.999873	0.99989	Tconv	0h	CD28
unique	10723	203836103	1191.27	5.04073e-05	0.306433	0.000164497	0.999869	0.999914	Tconv	24h	ICOS
unique	11265	202560082	1068.6	5.23695e-05	0.311592	0.000168071	0.999866	0.999914	Tconv	24h	ICOS
unique	10434	202615867	459.893	5.88809e-05	0.342977	0.000171676	0.999863	0.999996	Treg	6h	CTLA4
unique	11168	203191842	2.4941	-0.000916195	4.656	-0.000196777	0.999843	0.99993	Tconv	6h	CTLA4
unique	4548	202633829	1515.48	-2.96525e-05	0.144375	-0.000205385	0.999836	0.999977	Treg	24h	ICOS
unique	10784	203282782	787.965	7.43187e-05	0.355905	0.000208816	0.999833	0.99993	Tconv	6h	CTLA4
unique	3358	202870241	121.895	-9.36552e-05	0.433061	-0.000216263	0.999827	0.999898	Treg	0h	CD28
unique	11265	202560082	1000.94	-7.05453e-05	0.325307	-0.000216857	0.999827	0.99993	Tconv	6h	CTLA4
unique	1402	203793968	201.286	-7.72208e-05	0.330775	-0.000233454	0.999814	0.999977	Treg	24h	ICOS
unique	9362	203904120	4.98298	-0.000898116	3.78388	-0.000237353	0.999811	0.99993	Tconv	6h	CTLA4
unique	5098	203799283	327.158	-0.000115589	0.41364	-0.000279444	0.999777	0.999996	Treg	6h	CTLA4
unique	7287	203720270	847.946	-0.000121864	0.426725	-0.00028558	0.999772	0.999914	Tconv	24h	ICOS
unique	10990	203328387	3751.62	5.71285e-05	0.188672	0.000302792	0.999758	0.99993	Tconv	6h	CTLA4
unique	9814	203534965	1607.15	-9.7054e-05	0.265769	-0.000365181	0.999709	0.999914	Tconv	24h	ICOS
unique	998	203274678	128.999	-0.000327039	0.841458	-0.000388657	0.99969	0.999914	Tconv	24h	ICOS
unique	7067	203630305	1156.88	0.000123841	0.30022	0.000412503	0.999671	0.99993	Tconv	6h	CTLA4
unique	3601	202759035	760.961	-0.000157407	0.365538	-0.000430617	0.999656	0.999914	Tconv	24h	ICOS
unique	9139	203817889	742.377	-8.33408e-05	0.193421	-0.000430878	0.999656	0.999831	Treg	0h	CD28
unique	2099	203836626	726.668	0.000165928	0.37731	0.000439765	0.999649	0.999914	Tconv	24h	ICOS
unique	8494	202541624	455.36	0.000153289	0.346439	0.00044247	0.999647	0.999821	Treg	0h	CTLA4
unique	1535	202632835	724.194	0.00016409	0.368348	0.000445476	0.999645	0.99993	Tconv	6h	CTLA4
unique	11034	202670141	136.346	-0.000380632	0.848974	-0.000448343	0.999642	0.999914	Tconv	24h	ICOS
unique	5818	202530541	363.57	-0.000117719	0.255233	-0.00046122	0.999632	0.999831	Treg	0h	CD28
unique	5864	203607697	1594.16	-0.000123699	0.266122	-0.000464821	0.999629	0.999914	Tconv	24h	ICOS
unique	3824	202907932	271.378	-0.000149243	0.3062	-0.000487403	0.999611	0.999977	Treg	24h	ICOS
unique	3050	202881106	860.808	-0.00015373	0.314494	-0.000488815	0.99961	0.999872	Tconv	0h	CD28
unique	4807	202558549	277.085	-0.000221304	0.427833	-0.000517266	0.999587	0.999936	Treg	6h	CTLA4
unique	8151	202667868	1021.43	-0.000167024	0.321223	-0.000519963	0.999585	0.99993	Tconv	6h	CTLA4
unique	2887	202765871	1740.23	0.000141496	0.2707	0.000522702	0.999583	0.99993	Tconv	6h	CTLA4
unique	8701	203687765	318.818	-0.000225165	0.425149	-0.000529615	0.999577	0.999821	Treg	0h	CTLA4
unique	6414	202990830	408.938	0.000132582	0.24103	0.000550065	0.999561	0.999977	Treg	24h	ICOS
unique	574	203441981	971.83	-0.000180446	0.321678	-0.000560952	0.999552	0.99993	Tconv	6h	CTLA4
unique	8674	203444939	2218.4	-9.69572e-05	0.169641	-0.000571543	0.999544	0.999821	Treg	0h	CTLA4
unique	8966	203411348	624.269	-0.000239896	0.397204	-0.000603961	0.999518	0.99993	Tconv	6h	CTLA4
unique	8608	203323101	1427.76	-0.000164068	0.266365	-0.000615949	0.999509	0.999858	Tconv	0h	CD28
unique	4030	203017045	971.683	-0.000210512	0.321786	-0.0006542	0.999478	0.99993	Tconv	6h	CTLA4
unique	8676	202988203	269.708	0.00019854	0.296431	0.000669769	0.999466	0.999815	Treg	0h	CD28
unique	1533	203895742	1061.53	-0.000213755	0.31691	-0.000674498	0.999462	0.999914	Tconv	24h	ICOS
unique	11387	203775121	577.298	-0.000277783	0.409716	-0.000677988	0.999459	0.99993	Tconv	6h	CTLA4
unique	277	203462779	1068.01	-0.000233657	0.327898	-0.00071259	0.999431	0.999914	Tconv	24h	ICOS
unique	5733	203351649	513.56	-0.000235911	0.325633	-0.000724469	0.999422	0.999858	Treg	6h	CTLA4
unique	5919	202697860	1355.06	-0.000194042	0.266376	-0.000728452	0.999419	0.999855	Tconv	0h	CD28
unique	7249	203281394	1105.29	0.000206934	0.280427	0.000737926	0.999411	0.999855	Tconv	0h	CD28
unique	7638	203435644	382.014	0.00020432	0.271306	0.000753099	0.999399	0.999977	Treg	24h	ICOS
unique	6219	202552806	728.488	0.000198711	0.263517	0.000754073	0.999398	0.999858	Treg	6h	CTLA4
unique	2250	202892817	916.855	-0.000191919	0.250461	-0.000766263	0.999389	0.999858	Treg	6h	CTLA4
unique	9216	202632137	387.322	0.000202508	0.256477	0.000789577	0.99937	0.999807	Treg	0h	CD28
unique	8087	203382572	610.778	0.000244096	0.302366	0.000807287	0.999356	0.999792	Treg	0h	CTLA4
unique	9876	203836329	1715.73	-0.000210814	0.259049	-0.0008138	0.999351	0.999914	Tconv	24h	ICOS
unique	8557	203666513	274.677	-0.000237813	0.292003	-0.000814419	0.99935	0.999807	Treg	0h	CD28
unique	5975	203430792	928.995	-0.000291894	0.347377	-0.000840279	0.99933	0.99993	Tconv	6h	CTLA4
unique	5311	202530965	576.23	-0.000362266	0.414832	-0.000873284	0.999303	0.99993	Tconv	6h	CTLA4
unique	9132	203019753	431.351	-0.000425305	0.486814	-0.000873649	0.999303	0.99993	Tconv	6h	CTLA4
unique	697	203938756	45.0223	0.000985132	1.09486	0.000899782	0.999282	0.999792	Treg	0h	CTLA4
unique	8065	203488294	676.055	0.000346754	0.382056	0.000907598	0.999276	0.99993	Tconv	6h	CTLA4
unique	8886	202589649	1776.15	0.000155711	0.169877	0.000916614	0.999269	0.999858	Treg	6h	CTLA4
unique	8477	203354498	1711.54	-0.000230771	0.250153	-0.000922519	0.999264	0.999914	Tconv	24h	ICOS
unique	451	203287248	1530.15	-0.000242653	0.262409	-0.000924715	0.999262	0.99993	Tconv	6h	CTLA4
unique	481	203927089	291.082	0.000271369	0.288164	0.000941716	0.999249	0.999807	Treg	0h	CD28
unique	6171	203683056	485.1	-0.000304139	0.32209	-0.00094427	0.999247	0.999858	Treg	6h	CTLA4
unique	4812	203226621	785.039	-0.00017613	0.182083	-0.000967307	0.999228	0.999977	Treg	24h	ICOS
unique	1847	203180697	1126.85	-0.000212143	0.21629	-0.000980829	0.999217	0.999858	Treg	6h	CTLA4
unique	8030	203892014	620.178	-0.000218459	0.218523	-0.00099971	0.999202	0.999977	Treg	24h	ICOS
unique	10468	202818982	284.721	-0.000314055	0.289085	-0.00108638	0.999133	0.999807	Treg	0h	CD28
unique	10971	202873049	500.525	-0.000372743	0.33789	-0.00110315	0.99912	0.999731	Treg	0h	CTLA4
unique	8053	203714358	337.217	0.000461342	0.414189	0.00111384	0.999111	0.999731	Treg	0h	CTLA4
unique	8765	203397188	558.665	0.00047598	0.425506	0.00111862	0.999107	0.999914	Tconv	24h	ICOS
unique	2632	203024022	1146.62	0.000335893	0.29879	0.00112418	0.999103	0.99993	Tconv	6h	CTLA4
unique	1708	203146096	639.313	0.000235879	0.208414	0.00113178	0.999097	0.999977	Treg	24h	ICOS
unique	8369	203211686	218.765	0.000374699	0.32978	0.00113621	0.999093	0.999807	Treg	0h	CD28
unique	5057	203751968	950.583	-0.000286602	0.250516	-0.00114405	0.999087	0.999731	Treg	0h	CTLA4
unique	1178	203489839	1149.38	-0.000184967	0.158505	-0.00116695	0.999069	0.999977	Treg	24h	ICOS
unique	7846	202758177	982.307	0.00028784	0.246238	0.00116895	0.999067	0.999731	Treg	0h	CTLA4
unique	8554	203824103	388.413	0.00060801	0.512405	0.00118658	0.999053	0.99993	Tconv	6h	CTLA4
unique	6093	202589282	2425.13	0.00026606	0.223503	0.00119041	0.99905	0.99993	Tconv	6h	CTLA4
unique	6602	203775017	810.916	-0.000420752	0.352422	-0.00119389	0.999047	0.99993	Tconv	6h	CTLA4
unique	1911	203961456	928.423	0.000199975	0.165607	0.00120753	0.999037	0.999807	Treg	0h	CD28
unique	1754	203672235	245.321	0.000393302	0.309174	0.0012721	0.998985	0.999807	Treg	0h	CD28
unique	711	203652058	362.515	-0.00033174	0.258972	-0.00128099	0.998978	0.999807	Treg	0h	CD28
unique	4738	202940646	754.706	0.00033002	0.257569	0.00128129	0.998978	0.999858	Treg	6h	CTLA4
unique	7319	203441317	1254.97	-0.000285019	0.217304	-0.00131162	0.998953	0.999731	Treg	0h	CTLA4
unique	3595	203726830	989.762	-0.000423661	0.318751	-0.00132913	0.99894	0.999914	Tconv	24h	ICOS
unique	6994	203922878	770.564	-0.000495557	0.36959	-0.00134083	0.99893	0.99993	Tconv	6h	CTLA4
unique	3813	203733601	699.273	0.000404199	0.301267	0.00134166	0.99893	0.999731	Treg	0h	CTLA4
unique	8035	203462335	656.88	0.000565347	0.420541	0.00134433	0.998927	0.99993	Tconv	6h	CTLA4
unique	1340	203449403	868.279	0.000349306	0.256853	0.00135994	0.998915	0.999731	Treg	0h	CTLA4
unique	3132	203707261	532.635	0.000295922	0.213826	0.00138394	0.998896	0.999977	Treg	24h	ICOS
unique	6623	203864994	1400.64	0.000351382	0.253507	0.00138609	0.998894	0.999505	Tconv	0h	CD28
unique	1995	203921814	1464.9	-0.000380097	0.269511	-0.00141032	0.998875	0.99993	Tconv	6h	CTLA4
unique	4230	203847172	372.209	-0.000356888	0.251913	-0.00141671	0.99887	0.999977	Treg	24h	ICOS
unique	4692	203014799	1580.14	0.000372108	0.261706	0.00142185	0.998866	0.999914	Tconv	24h	ICOS
unique	8432	203172746	213.341	-0.000470375	0.328359	-0.0014325	0.998857	0.999977	Treg	24h	ICOS
unique	4033	202785325	221.04	-0.000935025	0.650803	-0.00143673	0.998854	0.999914	Tconv	24h	ICOS
unique	10858	203879418	1529.3	-0.00037624	0.261806	-0.0014371	0.998853	0.999914	Tconv	24h	ICOS
unique	1391	203844077	552.345	-0.000466443	0.321756	-0.00144968	0.998843	0.999731	Treg	0h	CTLA4
unique	11531	203550180	415.966	0.000348531	0.240413	0.00144972	0.998843	0.999807	Treg	0h	CD28
unique	11099	203561982	799.353	0.000489967	0.3362	0.00145737	0.998837	0.999505	Tconv	0h	CD28
unique	2935	203489644	205.427	-0.000734202	0.499382	-0.00147022	0.998827	0.999858	Treg	6h	CTLA4
unique	2235	202878803	374.939	0.000819052	0.556913	0.0014707	0.998827	0.999914	Tconv	24h	ICOS
unique	3335	202765886	501.716	-0.000324052	0.219081	-0.00147914	0.99882	0.999977	Treg	24h	ICOS
unique	6580	203014391	613.777	-0.000423853	0.286222	-0.00148086	0.998818	0.999858	Treg	6h	CTLA4
unique	7272	203185763	2178.71	0.000348702	0.235285	0.00148204	0.998818	0.99993	Tconv	6h	CTLA4
unique	1878	202658185	498.886	-0.000656398	0.440501	-0.00149012	0.998811	0.99993	Tconv	6h	CTLA4
unique	8352	202736984	1238.16	0.000304363	0.203406	0.00149634	0.998806	0.999858	Treg	6h	CTLA4
unique	1351	202529301	232.831	-0.000473219	0.315687	-0.00149901	0.998804	0.999807	Treg	0h	CD28
unique	6362	202780570	2356.02	-0.000250133	0.165113	-0.00151492	0.998791	0.999731	Treg	0h	CTLA4
unique	5232	203437617	1232.94	0.000437714	0.28846	0.00151742	0.998789	0.999914	Tconv	24h	ICOS
unique	2159	203170814	327.334	-0.000770439	0.506766	-0.00152031	0.998787	0.999505	Tconv	0h	CD28
unique	4425	203428781	1682.66	-0.000195671	0.127888	-0.00153001	0.998779	0.999807	Treg	0h	CD28
unique	4405	202644672	443.681	-0.000516466	0.33633	-0.00153559	0.998775	0.999858	Treg	6h	CTLA4
unique	6487	203376176	374.408	-0.000392918	0.249286	-0.00157618	0.998742	0.999977	Treg	24h	ICOS
unique	10315	203959307	2158.74	-0.000361129	0.228338	-0.00158155	0.998738	0.99993	Tconv	6h	CTLA4
unique	4835	203150916	375.7	0.000399905	0.250993	0.00159329	0.998729	0.999807	Treg	0h	CD28
unique	9281	203239069	2283.6	-0.000348029	0.217597	-0.00159942	0.998724	0.999505	Tconv	0h	CD28
unique	7690	203328536	758.215	-0.000552763	0.34544	-0.00160017	0.998723	0.999505	Tconv	0h	CD28
unique	2437	203108151	512.081	-0.000383551	0.235499	-0.00162868	0.998701	0.999807	Treg	0h	CD28
unique	10624	203790219	2603.18	-0.000342858	0.210143	-0.00163155	0.998698	0.99993	Tconv	6h	CTLA4
unique	9882	203782479	1070.78	-0.000366908	0.220829	-0.0016615	0.998674	0.999858	Treg	6h	CTLA4
unique	4461	203705281	1028.97	0.000537623	0.319299	0.00168376	0.998657	0.99993	Tconv	6h	CTLA4
unique	10623	203375093	694.652	0.00032841	0.194299	0.00169023	0.998651	0.999807	Treg	0h	CD28
unique	4567	203824817	1122.64	0.000396367	0.23444	0.0016907	0.998651	0.999731	Treg	0h	CTLA4
unique	3159	202642675	579.819	0.000525927	0.309436	0.00169963	0.998644	0.999731	Treg	0h	CTLA4
unique	8239	203804914	7.46246	0.00544037	3.16751	0.00171755	0.99863	0.99993	Tconv	6h	CTLA4
unique	11276	202691735	2095.99	-0.000270561	0.15695	-0.00172387	0.998625	0.999858	Treg	6h	CTLA4
unique	5863	203854273	432.338	-0.000408904	0.235988	-0.00173274	0.998617	0.999807	Treg	0h	CD28
unique	3016	203439516	1289.5	-0.000392129	0.226012	-0.00173499	0.998616	0.999858	Treg	6h	CTLA4
unique	5082	203108146	475.409	-0.000836195	0.477916	-0.00174967	0.998604	0.99993	Tconv	6h	CTLA4
unique	1635	203811712	1627.04	0.000258381	0.147639	0.00175008	0.998604	0.999977	Treg	24h	ICOS
unique	10616	202926154	3733.07	0.00034025	0.192429	0.00176818	0.998589	0.999914	Tconv	24h	ICOS
unique	3910	202868130	712.482	-0.000502711	0.283857	-0.001771	0.998587	0.999731	Treg	0h	CTLA4
unique	2839	203938651	998.453	-0.000565591	0.318898	-0.00177358	0.998585	0.99993	Tconv	6h	CTLA4
unique	3784	203477350	183.275	-0.00130975	0.7334	-0.00178586	0.998575	0.999914	Tconv	24h	ICOS
unique	9766	202750168	750.7	0.000339246	0.189718	0.00178816	0.998573	0.999807	Treg	0h	CD28
unique	10236	203370852	175.643	0.00123108	0.679329	0.00181221	0.998554	0.999505	Tconv	0h	CD28
unique	7697	203809473	680.289	0.00055121	0.300799	0.00183248	0.998538	0.999731	Treg	0h	CTLA4
unique	11134	203312913	905.405	0.000617078	0.334335	0.00184569	0.998527	0.999914	Tconv	24h	ICOS
unique	5285	203705361	528.061	0.000791636	0.427594	0.00185137	0.998523	0.999914	Tconv	24h	ICOS
unique	3747	203143329	293.612	0.000766617	0.412391	0.00185896	0.998517	0.999858	Treg	6h	CTLA4
unique	3851	203222972	597.026	-0.000440258	0.231092	-0.00190512	0.99848	0.999977	Treg	24h	ICOS
unique	5155	203935571	496.814	-0.000633511	0.332509	-0.00190525	0.99848	0.999731	Treg	0h	CTLA4
unique	8195	203953520	572.162	-0.000397103	0.207909	-0.00190999	0.998476	0.999807	Treg	0h	CD28
unique	4679	203711450	823.03	-0.000347436	0.180512	-0.00192473	0.998464	0.999807	Treg	0h	CD28
unique	3230	203673048	294.317	0.000914966	0.474029	0.00193019	0.99846	0.999858	Treg	6h	CTLA4
unique	2014	203462763	499.994	0.000423926	0.219113	0.00193473	0.998456	0.999807	Treg	0h	CD28
unique	2065	203876641	271.938	-0.00120675	0.619765	-0.0019471	0.998446	0.999914	Tconv	24h	ICOS
unique	1737	203901953	143.661	-0.000810543	0.415188	-0.00195223	0.998442	0.999977	Treg	24h	ICOS
unique	4721	202766892	716.101	0.000735196	0.376006	0.00195528	0.99844	0.99993	Tconv	6h	CTLA4
unique	2309	203880342	1878.74	0.000330372	0.168932	0.00195565	0.99844	0.999858	Treg	6h	CTLA4
unique	7583	203890929	1380.86	-0.00054402	0.278097	-0.00195622	0.998439	0.99993	Tconv	6h	CTLA4
unique	1251	202717901	892.046	0.0006358	0.322884	0.00196913	0.998429	0.999505	Tconv	0h	CD28
unique	4999	202629359	856.093	0.000780337	0.391466	0.00199337	0.99841	0.999505	Tconv	0h	CD28
unique	8823	203871830	336.692	0.000845224	0.420809	0.00200857	0.998397	0.999858	Treg	6h	CTLA4
unique	7834	203084276	628.821	-0.000395941	0.197098	-0.00200885	0.998397	0.999807	Treg	0h	CD28
unique	11324	203681745	835.451	-0.000527558	0.262495	-0.00200978	0.998396	0.999731	Treg	0h	CTLA4
unique	214	203650317	461.972	-0.000914875	0.455168	-0.00200997	0.998396	0.99993	Tconv	6h	CTLA4
unique	9131	203815182	445.52	-0.000975938	0.484427	-0.00201462	0.998393	0.999914	Tconv	24h	ICOS
unique	5835	202559704	753.633	-0.000735877	0.361864	-0.00203357	0.998377	0.99993	Tconv	6h	CTLA4
unique	1966	202982619	571.234	0.000641888	0.313036	0.00205052	0.998364	0.999858	Treg	6h	CTLA4
unique	3143	203274804	293.207	0.000604367	0.292672	0.002065	0.998352	0.999977	Treg	24h	ICOS
unique	9541	203848937	469.277	-0.000872854	0.422385	-0.00206649	0.998351	0.999505	Tconv	0h	CD28
unique	8355	202742858	874.069	0.000369266	0.178404	0.00206983	0.998349	0.999977	Treg	24h	ICOS
unique	9883	203763736	712.654	-0.000598271	0.285794	-0.00209336	0.99833	0.999858	Treg	6h	CTLA4
unique	10855	203328305	2426	0.0002404	0.114668	0.00209648	0.998327	0.999807	Treg	0h	CD28
unique	4847	203918992	952.07	-0.000852512	0.39462	-0.00216033	0.998276	0.99993	Tconv	6h	CTLA4
unique	8485	203812395	67.957	0.00125759	0.5811	0.00216415	0.998273	0.999807	Treg	0h	CD28
unique	3954	202636005	1830.35	0.000493501	0.227724	0.0021671	0.998271	0.999505	Tconv	0h	CD28
unique	5522	203878142	578.05	-0.000493094	0.224054	-0.00220078	0.998244	0.999977	Treg	24h	ICOS
unique	4555	203131017	376.404	-0.000562944	0.248781	-0.00226281	0.998195	0.999977	Treg	24h	ICOS
unique	184	202912129	605.027	0.00084454	0.372943	0.00226453	0.998193	0.999505	Tconv	0h	CD28
unique	9587	202951397	810.776	-0.000734601	0.321146	-0.00228744	0.998175	0.999505	Tconv	0h	CD28
unique	10609	203593973	719.909	0.000663465	0.28798	0.00230386	0.998162	0.999858	Treg	6h	CTLA4
unique	1658	203681431	537.768	-0.00100817	0.436368	-0.00231037	0.998157	0.99993	Tconv	6h	CTLA4
unique	6330	203546117	432.08	-0.000539423	0.233438	-0.00231078	0.998156	0.999977	Treg	24h	ICOS
unique	1962	202811916	186.946	-0.00087351	0.374317	-0.00233361	0.998138	0.999807	Treg	0h	CD28
unique	6227	203335953	427.821	0.000554035	0.236281	0.00234481	0.998129	0.999807	Treg	0h	CD28
unique	7393	202806396	407.712	0.00107137	0.453984	0.00235994	0.998117	0.999505	Tconv	0h	CD28
unique	1108	202690464	1120.71	-0.000380797	0.159815	-0.00238273	0.998099	0.999977	Treg	24h	ICOS
unique	9665	203618152	161.061	0.00186347	0.780786	0.00238666	0.998096	0.999505	Tconv	0h	CD28
unique	2180	202573369	4369.07	0.000417945	0.174175	0.00239957	0.998085	0.999914	Tconv	24h	ICOS
unique	4156	203549026	242.205	0.00117461	0.489094	0.00240159	0.998084	0.999731	Treg	0h	CTLA4
unique	9146	203017367	462.12	0.00054555	0.227084	0.00240241	0.998083	0.999977	Treg	24h	ICOS
unique	6821	203330613	458.592	0.00056334	0.231799	0.00243029	0.998061	0.999807	Treg	0h	CD28
unique	10196	203440661	5.01936	-0.00943271	3.77514	-0.00249864	0.998006	0.999914	Tconv	24h	ICOS
unique	10268	203014887	1447.7	-0.000511279	0.204088	-0.00250518	0.998001	0.999731	Treg	0h	CTLA4
unique	8082	203734258	282.388	-0.000724044	0.287671	-0.00251692	0.997992	0.999807	Treg	0h	CD28
unique	5207	203212958	1164.16	-0.000525597	0.20776	-0.00252983	0.997981	0.999858	Treg	6h	CTLA4
unique	6128	203743834	1383.34	-0.000707029	0.277245	-0.0025502	0.997965	0.999914	Tconv	24h	ICOS
unique	2475	202554342	701.399	-0.000921504	0.354192	-0.00260171	0.997924	0.999505	Tconv	0h	CD28
unique	10855	203328305	6261.66	-0.000405635	0.15531	-0.00261178	0.997916	0.999914	Tconv	24h	ICOS
unique	9430	203916334	398.635	-0.00063268	0.241864	-0.00261586	0.997913	0.999977	Treg	24h	ICOS
unique	6890	203765516	1493.82	0.00053321	0.203542	0.00261966	0.99791	0.999731	Treg	0h	CTLA4
unique	5999	203599998	355.399	-0.00109684	0.415595	-0.0026392	0.997894	0.999731	Treg	0h	CTLA4
unique	2242	203404317	693.289	-0.0010003	0.377851	-0.00264734	0.997888	0.999914	Tconv	24h	ICOS
unique	9543	202800512	434.317	0.000943608	0.356168	0.00264933	0.997886	0.999731	Treg	0h	CTLA4
unique	3791	202781640	1430.66	0.000770627	0.290518	0.0026526	0.997884	0.99993	Tconv	6h	CTLA4
unique	11430	203535153	3007.84	-0.000419922	0.158288	-0.0026529	0.997883	0.999731	Treg	0h	CTLA4
unique	10037	203955731	297.665	0.000766672	0.28871	0.00265551	0.997881	0.999807	Treg	0h	CD28
unique	9601	203420709	1355.05	0.00037331	0.140546	0.00265613	0.997881	0.999807	Treg	0h	CD28
unique	1173	203956668	424.956	-0.000624755	0.235183	-0.00265646	0.99788	0.999977	Treg	24h	ICOS
unique	3527	203014767	3399.23	0.000594021	0.223212	0.00266123	0.997877	0.999914	Tconv	24h	ICOS
unique	750	203818892	412.379	0.000649719	0.241203	0.00269366	0.997851	0.999807	Treg	0h	CD28
unique	11217	203288421	1415.74	-0.000410334	0.151422	-0.00270986	0.997838	0.999977	Treg	24h	ICOS
unique	290	202602126	420.497	0.000647521	0.237846	0.00272244	0.997828	0.999807	Treg	0h	CD28
unique	8881	203440593	1256.51	0.000431354	0.157747	0.00273446	0.997818	0.999977	Treg	24h	ICOS
unique	2107	203674459	219.56	0.000870199	0.316876	0.00274618	0.997809	0.999977	Treg	24h	ICOS
unique	5756	202563094	833.496	0.000525591	0.190478	0.00275932	0.997798	0.999807	Treg	0h	CD28
unique	7265	203023287	155.07	-0.00192454	0.696895	-0.0027616	0.997797	0.999731	Treg	0h	CTLA4
unique	1905	203706548	1330.15	-0.000779859	0.282365	-0.00276188	0.997796	0.999914	Tconv	24h	ICOS
unique	6387	202871291	3469.6	0.000386195	0.139404	0.00277034	0.99779	0.999731	Treg	0h	CTLA4
unique	11250	203825999	595.538	-0.000814478	0.289776	-0.00281071	0.997757	0.999858	Treg	6h	CTLA4
unique	4971	202951405	1894.32	0.000680311	0.241726	0.00281439	0.997754	0.99993	Tconv	6h	CTLA4
unique	970	203942200	238.437	-0.00139778	0.495368	-0.00282169	0.997749	0.999731	Treg	0h	CTLA4
unique	2788	203069363	301.084	0.00122051	0.431157	0.00283077	0.997741	0.999858	Treg	6h	CTLA4
unique	1315	202609360	568.348	0.000587897	0.207595	0.00283194	0.99774	0.999977	Treg	24h	ICOS
unique	4813	203928906	242.389	-0.00089594	0.314475	-0.002849	0.997727	0.999807	Treg	0h	CD28
unique	11212	203876798	1803.69	0.000721525	0.249828	0.00288809	0.997696	0.99993	Tconv	6h	CTLA4
unique	7838	203663220	994.162	-0.00095389	0.329903	-0.00289142	0.997693	0.999914	Tconv	24h	ICOS
unique	10194	203005864	188.033	0.00155261	0.536701	0.00289288	0.997692	0.999731	Treg	0h	CTLA4
unique	7199	203956267	425.596	0.00112709	0.387319	0.00290998	0.997678	0.999731	Treg	0h	CTLA4
unique	6617	203785578	4116.59	0.000464258	0.157785	0.00294235	0.997652	0.999505	Tconv	0h	CD28
unique	9736	202705683	523.427	-0.00126659	0.429178	-0.0029512	0.997645	0.999914	Tconv	24h	ICOS
unique	1903	202669058	398.807	0.00106049	0.358264	0.00296009	0.997638	0.999858	Treg	6h	CTLA4
unique	1411	202967877	523.458	-0.00104529	0.347035	-0.00301208	0.997597	0.999731	Treg	0h	CTLA4
unique	8703	202696526	725.937	-0.000572542	0.189295	-0.0030246	0.997587	0.999977	Treg	24h	ICOS
unique	7903	203942473	2448.31	-0.000612402	0.201081	-0.00304555	0.99757	0.999505	Tconv	0h	CD28
unique	3361	203737520	518.104	0.000949405	0.310605	0.00305663	0.997561	0.999858	Treg	6h	CTLA4
unique	5287	203554586	344.546	-0.000791888	0.258139	-0.00306768	0.997552	0.999977	Treg	24h	ICOS
unique	4069	202774962	375.431	0.00174596	0.568499	0.00307118	0.99755	0.999807	Treg	0h	CD28
unique	10175	203674278	584.271	0.000908667	0.295032	0.00307989	0.997543	0.999858	Treg	6h	CTLA4
unique	323	203239861	569.885	0.00129726	0.419594	0.0030917	0.997533	0.999505	Tconv	0h	CD28
unique	264	203927324	175.409	-0.00203928	0.658873	-0.00309511	0.99753	0.999858	Treg	6h	CTLA4
unique	9763	202651033	784.213	0.00103947	0.334764	0.00310509	0.997523	0.999505	Tconv	0h	CD28
unique	9937	203674520	2855.84	0.000653074	0.20936	0.00311939	0.997511	0.999914	Tconv	24h	ICOS
unique	9647	202838846	636.361	0.000633987	0.201709	0.00314307	0.997492	0.999807	Treg	0h	CD28
unique	5340	202942742	220.828	0.00100137	0.318335	0.00314566	0.99749	0.999977	Treg	24h	ICOS
unique	7358	203801408	762.6	-0.00114039	0.361225	-0.00315701	0.997481	0.99993	Tconv	6h	CTLA4
unique	6101	202612998	1588.78	-0.000760478	0.239803	-0.00317126	0.99747	0.999505	Tconv	0h	CD28
unique	622	202682385	784.225	0.000858648	0.26919	0.00318975	0.997455	0.999858	Treg	6h	CTLA4
unique	9139	203817889	1509.91	0.000777481	0.241252	0.00322269	0.997429	0.999505	Tconv	0h	CD28
unique	4062	203521544	405.081	0.00144917	0.448343	0.00323228	0.997421	0.999505	Tconv	0h	CD28
unique	516	203382169	310	0.00096114	0.294762	0.00326073	0.997398	0.999807	Treg	0h	CD28
unique	6361	203607488	1637.9	0.000760113	0.232395	0.00327078	0.99739	0.999505	Tconv	0h	CD28
unique	9690	203238198	1302.41	-0.000548926	0.167617	-0.00327489	0.997387	0.999977	Treg	24h	ICOS
unique	3396	202681674	84.8188	0.00321503	0.978427	0.00328591	0.997378	0.999505	Tconv	0h	CD28
unique	8973	203778568	165.477	-0.00127756	0.387088	-0.00330044	0.997367	0.999807	Treg	0h	CD28
unique	4361	203192026	334.714	0.00136813	0.413328	0.00331004	0.997359	0.999858	Treg	6h	CTLA4
unique	7474	203826241	820.324	0.000837137	0.252048	0.00332133	0.99735	0.999858	Treg	6h	CTLA4
unique	8203	203110298	1201.92	0.000770417	0.230844	0.00333739	0.997337	0.999858	Treg	6h	CTLA4
unique	5227	202542800	320.399	0.000906283	0.270928	0.0033451	0.997331	0.999977	Treg	24h	ICOS
unique	7709	202780664	918.362	0.000597373	0.17775	0.00336075	0.997319	0.999807	Treg	0h	CD28
unique	8078	202859688	941.858	0.0011393	0.336807	0.00338265	0.997301	0.999505	Tconv	0h	CD28
unique	5194	203674061	534.418	0.000720385	0.212502	0.00339002	0.997295	0.999807	Treg	0h	CD28
unique	11258	203431706	52.2671	-0.00222685	0.655587	-0.00339673	0.99729	0.999807	Treg	0h	CD28
unique	3351	202818434	1167.42	0.000755053	0.222203	0.00339803	0.997289	0.999731	Treg	0h	CTLA4
unique	6586	203442613	715.401	-0.00126688	0.372599	-0.00340011	0.997287	0.99993	Tconv	6h	CTLA4
unique	10612	203448775	1563.29	-0.000611695	0.17933	-0.00341099	0.997278	0.999858	Treg	6h	CTLA4
unique	9310	203592671	2244.14	0.000784049	0.226846	0.0034563	0.997242	0.99993	Tconv	6h	CTLA4
unique	727	203289080	1000.07	0.00112145	0.324332	0.00345771	0.997241	0.999914	Tconv	24h	ICOS
unique	4048	202953417	434.283	-0.00122939	0.354882	-0.00346423	0.997236	0.999731	Treg	0h	CTLA4
unique	7172	203934495	902.525	-0.000859628	0.245462	-0.00350208	0.997206	0.999858	Treg	6h	CTLA4
unique	1893	203718255	1452.44	-0.000717488	0.204803	-0.0035033	0.997205	0.999731	Treg	0h	CTLA4
unique	2712	202981273	206.018	-0.00114715	0.32661	-0.0035123	0.997198	0.999977	Treg	24h	ICOS
unique	8140	203898673	489.894	0.00118302	0.335005	0.00353136	0.997182	0.999731	Treg	0h	CTLA4
unique	2732	203563400	552.925	0.00148327	0.419974	0.00353182	0.997182	0.999914	Tconv	24h	ICOS
unique	3354	202875095	362.243	0.00145507	0.410597	0.00354378	0.997172	0.999731	Treg	0h	CTLA4
unique	7954	202723374	1156.28	0.001054	0.297295	0.00354531	0.997171	0.99993	Tconv	6h	CTLA4
unique	4679	203711450	1874.64	-0.000891059	0.250727	-0.0035539	0.997164	0.99993	Tconv	6h	CTLA4
unique	6835	203825522	788.607	-0.000658545	0.183166	-0.00359534	0.997131	0.999977	Treg	24h	ICOS
unique	11490	203783509	674.269	0.001064	0.295717	0.00359805	0.997129	0.999731	Treg	0h	CTLA4
unique	10774	202873461	141.484	-0.00147031	0.407985	-0.00360383	0.997125	0.999977	Treg	24h	ICOS
unique	10034	203152339	141.21	0.00143631	0.397473	0.00361361	0.997117	0.999977	Treg	24h	ICOS
unique	10107	203196881	200.666	-0.00128795	0.35363	-0.00364208	0.997094	0.999807	Treg	0h	CD28
unique	6840	203650846	1033.75	-0.000618807	0.168431	-0.00367396	0.997069	0.999977	Treg	24h	ICOS
unique	5161	203849220	582.667	-0.0007578	0.206181	-0.00367541	0.997067	0.999977	Treg	24h	ICOS
unique	2622	202589469	820.51	-0.00143315	0.384731	-0.00372508	0.997028	0.999914	Tconv	24h	ICOS
unique	7880	202736776	925.841	-0.000932729	0.249043	-0.00374526	0.997012	0.999731	Treg	0h	CTLA4
unique	10003	203853881	553.932	-0.000855678	0.22692	-0.00377083	0.996991	0.999977	Treg	24h	ICOS
unique	4822	203786258	1027.7	0.00119201	0.315982	0.00377238	0.99699	0.999914	Tconv	24h	ICOS
unique	5870	203603809	373.494	0.00095022	0.251751	0.00377445	0.996988	0.999807	Treg	0h	CD28
unique	10993	202627240	376.095	0.00177537	0.46978	0.00377915	0.996985	0.999505	Tconv	0h	CD28
unique	4604	202608882	1179.53	-0.00112207	0.296056	-0.00379006	0.996976	0.99993	Tconv	6h	CTLA4
unique	4096	202808179	899.638	0.000951763	0.249781	0.00381039	0.99696	0.999731	Treg	0h	CTLA4
unique	340	203444804	109.675	0.00169111	0.441342	0.00383175	0.996943	0.999977	Treg	24h	ICOS
unique	6650	203782771	914.867	0.00128941	0.335644	0.0038416	0.996935	0.999914	Tconv	24h	ICOS
unique	7391	203537179	88.9427	0.00195004	0.506752	0.00384812	0.99693	0.999807	Treg	0h	CD28
unique	1965	203097977	1395.44	0.00107615	0.279343	0.00385241	0.996926	0.999914	Tconv	24h	ICOS
unique	1180	203171890	348.71	0.00110981	0.287052	0.00386625	0.996915	0.999977	Treg	24h	ICOS
unique	6046	203058527	1022.75	0.00111985	0.28881	0.00387745	0.996906	0.999505	Tconv	0h	CD28
unique	5613	203486858	875.787	-0.00143489	0.369563	-0.00388267	0.996902	0.999505	Tconv	0h	CD28
unique	8685	202790281	475.405	0.00088997	0.22782	0.00390647	0.996883	0.999807	Treg	0h	CD28
unique	3749	202533057	331.166	0.00157401	0.401738	0.00391801	0.996874	0.999731	Treg	0h	CTLA4
unique	6668	203844261	1503.28	-0.00110096	0.277462	-0.00396796	0.996834	0.999914	Tconv	24h	ICOS
unique	2418	203743915	668.39	0.00152389	0.382777	0.00398115	0.996824	0.99993	Tconv	6h	CTLA4
unique	3134	202776509	1203.96	0.00106291	0.265491	0.00400358	0.996806	0.999505	Tconv	0h	CD28
unique	6897	202924579	1222.32	-0.000875892	0.218477	-0.00400909	0.996801	0.999731	Treg	0h	CTLA4
unique	5189	203807814	2049.94	-0.000939141	0.233928	-0.00401467	0.996797	0.999914	Tconv	24h	ICOS
unique	784	203761633	67.8763	0.00465832	1.14665	0.00406253	0.996759	0.99993	Tconv	6h	CTLA4
unique	10845	203870597	3064.02	-0.000717303	0.175742	-0.00408157	0.996743	0.999505	Tconv	0h	CD28
unique	2713	202758856	1316.83	0.001245	0.305023	0.00408167	0.996743	0.999914	Tconv	24h	ICOS
unique	8976	202901911	624.21	0.00148561	0.363245	0.00408982	0.996737	0.999505	Tconv	0h	CD28
unique	2813	203959525	1434.43	-0.000834494	0.204038	-0.0040899	0.996737	0.999731	Treg	0h	CTLA4
unique	5571	202982369	810.848	-0.00147336	0.359957	-0.00409314	0.996734	0.999914	Tconv	24h	ICOS
unique	8863	203823510	1197.78	-0.000848082	0.206484	-0.00410725	0.996723	0.999858	Treg	6h	CTLA4
unique	7311	203682208	1963.89	0.000898238	0.217677	0.00412646	0.996708	0.999505	Tconv	0h	CD28
unique	3494	203739530	462.895	-0.00141474	0.342001	-0.00413666	0.996699	0.999731	Treg	0h	CTLA4
unique	783	202989655	1504.33	0.00118736	0.283085	0.00419436	0.996653	0.999914	Tconv	24h	ICOS
unique	8426	202987521	349.936	0.00209548	0.499132	0.00419825	0.99665	0.999731	Treg	0h	CTLA4
unique	11502	202635191	649.26	-0.0012228	0.290903	-0.00420344	0.996646	0.999731	Treg	0h	CTLA4
unique	4653	203058404	865.235	0.000741338	0.175235	0.00423053	0.996625	0.999977	Treg	24h	ICOS
unique	11448	203328201	5144.87	0.000699965	0.165376	0.00423256	0.996623	0.999914	Tconv	24h	ICOS
unique	15	203840849	523.652	0.00182408	0.430631	0.00423582	0.99662	0.999914	Tconv	24h	ICOS
unique	10826	203884677	2140.94	0.000982951	0.23195	0.00423778	0.996619	0.999914	Tconv	24h	ICOS
unique	1515	203154645	542.42	0.00164694	0.388557	0.00423861	0.996618	0.999505	Tconv	0h	CD28
unique	8295	203069436	1561.75	0.00109978	0.259446	0.00423894	0.996618	0.999914	Tconv	24h	ICOS
unique	11026	202957219	409.237	0.00110415	0.259947	0.00424761	0.996611	0.999807	Treg	0h	CD28
unique	6339	203566165	250.249	0.00246502	0.574699	0.00428924	0.996578	0.999505	Tconv	0h	CD28
unique	10609	203593973	468.945	0.000974106	0.225806	0.0043139	0.996558	0.999807	Treg	0h	CD28
unique	11404	203294240	474.09	-0.00201966	0.464209	-0.00435075	0.996529	0.999505	Tconv	0h	CD28
unique	5889	203583781	629.685	-0.00122714	0.282008	-0.00435144	0.996528	0.999858	Treg	6h	CTLA4
unique	11527	202981390	1573.2	-0.000647438	0.148569	-0.00435783	0.996523	0.999977	Treg	24h	ICOS
unique	2611	203869754	526.989	-0.00097158	0.222262	-0.00437134	0.996512	0.999807	Treg	0h	CD28
unique	6607	203506155	234.997	0.001377	0.314625	0.00437663	0.996508	0.999807	Treg	0h	CD28
unique	2263	203834272	447.018	0.00102314	0.233252	0.00438641	0.9965	0.999807	Treg	0h	CD28
unique	8260	202940716	227.36	0.00206082	0.469014	0.00439394	0.996494	0.999858	Treg	6h	CTLA4
unique	5769	203887097	602.403	0.00101064	0.227724	0.00443798	0.996459	0.999807	Treg	0h	CD28
unique	3386	203251442	306.982	0.00123004	0.277138	0.00443837	0.996459	0.999977	Treg	24h	ICOS
unique	5565	203854730	634.815	-0.00131054	0.294857	-0.00444467	0.996454	0.999731	Treg	0h	CTLA4
unique	6653	202629154	302.168	-0.00122047	0.273759	-0.00445821	0.996443	0.999977	Treg	24h	ICOS
unique	2080	203645446	445.737	0.00220468	0.494154	0.00446153	0.99644	0.99993	Tconv	6h	CTLA4
unique	10367	203189702	964.548	0.00157751	0.352916	0.00446994	0.996434	0.99993	Tconv	6h	CTLA4
unique	926	203098471	143.712	-0.00199408	0.445909	-0.00447195	0.996432	0.999807	Treg	0h	CD28
unique	4927	203790560	772.584	0.00164941	0.367701	0.00448574	0.996421	0.999914	Tconv	24h	ICOS
unique	6236	203417070	1510.46	0.000892873	0.198448	0.00449927	0.99641	0.999731	Treg	0h	CTLA4
unique	7426	203621468	1050.8	0.00140956	0.312721	0.0045074	0.996404	0.99993	Tconv	6h	CTLA4
unique	5062	203684246	659.792	-0.000873427	0.193454	-0.00451491	0.996398	0.999807	Treg	0h	CD28
unique	5294	202609426	629.07	-0.0015318	0.338855	-0.00452051	0.996393	0.999731	Treg	0h	CTLA4
unique	10949	203444889	971.452	0.0012505	0.275782	0.00453436	0.996382	0.999731	Treg	0h	CTLA4
unique	3216	203389775	54.1357	-0.00442939	0.976001	-0.0045383	0.996379	0.999731	Treg	0h	CTLA4
unique	8780	202641450	273.764	0.00133353	0.293216	0.00454794	0.996371	0.999807	Treg	0h	CD28
unique	7597	203576384	235.535	-0.00147379	0.317093	-0.0046478	0.996292	0.999807	Treg	0h	CD28
unique	3394	203671312	486.771	-0.00105148	0.225621	-0.00466041	0.996282	0.999807	Treg	0h	CD28
unique	11100	203401024	240.102	0.00144612	0.310007	0.00466478	0.996278	0.999977	Treg	24h	ICOS
unique	102	202871969	1492.48	-0.000963068	0.205483	-0.00468685	0.99626	0.999858	Treg	6h	CTLA4
unique	8025	203797703	525.61	-0.00150281	0.317016	-0.00474048	0.996218	0.999858	Treg	6h	CTLA4
unique	11411	203441065	835.199	-0.000915391	0.191726	-0.00477447	0.996191	0.999977	Treg	24h	ICOS
unique	5608	202686499	1578.07	-0.000700419	0.145015	-0.00482996	0.996146	0.999977	Treg	24h	ICOS
unique	1048	203413918	84.746	-0.00256657	0.530142	-0.00484129	0.996137	0.999807	Treg	0h	CD28
unique	11297	203523459	129.366	0.00208214	0.429954	0.00484269	0.996136	0.999807	Treg	0h	CD28
unique	9425	203341938	497.215	0.00107258	0.221482	0.00484272	0.996136	0.999977	Treg	24h	ICOS
unique	792	203684552	978.077	-0.00143393	0.296036	-0.00484377	0.996135	0.999505	Tconv	0h	CD28
unique	579	203871952	1865.34	0.00116485	0.24026	0.00484828	0.996132	0.999914	Tconv	24h	ICOS
unique	5058	203534281	272.473	-0.00145987	0.300625	-0.00485612	0.996125	0.999977	Treg	24h	ICOS
unique	5498	203623219	591.208	-0.00149424	0.307399	-0.0048609	0.996122	0.999731	Treg	0h	CTLA4
unique	9990	203648902	260.86	0.00224875	0.457325	0.00491718	0.996077	0.999858	Treg	6h	CTLA4
unique	2295	203409530	1009.31	-0.00145274	0.29423	-0.00493744	0.996061	0.999505	Tconv	0h	CD28
unique	3819	203099578	300.687	-0.00203364	0.411769	-0.00493878	0.996059	0.999858	Treg	6h	CTLA4
unique	6138	202769939	1422.07	-0.00138677	0.280363	-0.00494634	0.996053	0.999914	Tconv	24h	ICOS
unique	5223	202563127	1080.13	-0.00161812	0.326244	-0.00495984	0.996043	0.99993	Tconv	6h	CTLA4
unique	1276	203533503	505.654	-0.00111486	0.224775	-0.00495987	0.996043	0.999807	Treg	0h	CD28
unique	6187	203710355	619.683	0.00141028	0.284136	0.00496339	0.99604	0.999858	Treg	6h	CTLA4
unique	7853	203940522	1018.13	0.00156601	0.31484	0.00497397	0.996031	0.99993	Tconv	6h	CTLA4
unique	1260	202660753	705.201	0.00171043	0.342231	0.00499788	0.996012	0.999505	Tconv	0h	CD28
unique	7554	203399895	513.351	0.00220117	0.440173	0.00500069	0.99601	0.99993	Tconv	6h	CTLA4
unique	2594	203089599	528.294	0.0011298	0.225318	0.00501425	0.995999	0.999807	Treg	0h	CD28
unique	10826	203884677	1119.69	-0.00117569	0.234195	-0.00502012	0.995995	0.999731	Treg	0h	CTLA4
unique	7933	203693370	1257.21	-0.00103842	0.205825	-0.00504516	0.995975	0.999858	Treg	6h	CTLA4
unique	2225	202982159	1853.07	-0.00122433	0.241905	-0.00506122	0.995962	0.999914	Tconv	24h	ICOS
unique	9248	203686985	225.804	0.00158448	0.312728	0.00506663	0.995957	0.999977	Treg	24h	ICOS
unique	3661	202588973	936.886	0.00178114	0.351428	0.00506831	0.995956	0.99993	Tconv	6h	CTLA4
unique	9391	203827296	395.744	-0.00125261	0.245937	-0.0050932	0.995936	0.999807	Treg	0h	CD28
unique	11074	203468534	856.009	0.00183279	0.357816	0.00512216	0.995913	0.99993	Tconv	6h	CTLA4
unique	7632	203205877	444.212	0.00118716	0.231119	0.00513658	0.995902	0.999977	Treg	24h	ICOS
unique	3383	203011729	737.214	-0.000942745	0.183139	-0.00514769	0.995893	0.999807	Treg	0h	CD28
unique	473	203446537	1209.11	0.00157017	0.302503	0.00519059	0.995859	0.999914	Tconv	24h	ICOS
unique	10308	203875371	880.651	0.00179694	0.346134	0.00519147	0.995858	0.99993	Tconv	6h	CTLA4
unique	5561	202619745	179.11	-0.00286369	0.551381	-0.00519368	0.995856	0.999731	Treg	0h	CTLA4
unique	5736	203619401	116.703	-0.00230131	0.442412	-0.00520173	0.99585	0.999807	Treg	0h	CD28
unique	9787	203859184	785.858	0.00141533	0.271546	0.00521211	0.995841	0.999731	Treg	0h	CTLA4
unique	8782	203874699	1873.12	0.00130076	0.247014	0.00526592	0.995798	0.99993	Tconv	6h	CTLA4
unique	608	202939096	470.094	0.00238206	0.451829	0.00527204	0.995794	0.99993	Tconv	6h	CTLA4
unique	1943	202694095	590.347	0.00107308	0.203088	0.00528382	0.995784	0.999807	Treg	0h	CD28
unique	7209	202844712	121.986	-0.00236783	0.446743	-0.0053002	0.995771	0.999807	Treg	0h	CD28
unique	562	203822437	935.453	-0.00138972	0.261623	-0.00531191	0.995762	0.999731	Treg	0h	CTLA4
unique	1927	202797500	260.388	0.00237501	0.446726	0.00531649	0.995758	0.999858	Treg	6h	CTLA4
unique	5603	203661779	1693.4	-0.00174766	0.327602	-0.00533471	0.995744	0.999914	Tconv	24h	ICOS
unique	7627	202971523	649.513	-0.00155962	0.290964	-0.00536018	0.995723	0.999731	Treg	0h	CTLA4
unique	10722	203061842	70.1956	-0.00307538	0.573388	-0.00536352	0.995721	0.999807	Treg	0h	CD28
unique	2113	202761971	194.589	-0.00195135	0.363757	-0.00536442	0.99572	0.999807	Treg	0h	CD28
unique	7159	203706578	1291.64	-0.00158984	0.295862	-0.00537358	0.995713	0.999914	Tconv	24h	ICOS
unique	9133	203147362	1350.76	-0.00149056	0.276575	-0.00538936	0.9957	0.999914	Tconv	24h	ICOS
unique	3416	203063765	109.572	-0.00371416	0.688935	-0.00539117	0.995698	0.999731	Treg	0h	CTLA4
unique	5770	202668976	276.75	0.00154505	0.285043	0.00542042	0.995675	0.999977	Treg	24h	ICOS
unique	520	203227217	246.656	0.00314936	0.579446	0.00543512	0.995663	0.999505	Tconv	0h	CD28
unique	4481	202748847	504.882	0.00120354	0.221305	0.00543835	0.995661	0.999977	Treg	24h	ICOS
unique	608	202939096	331.166	-0.0022751	0.41669	-0.00545992	0.995644	0.999731	Treg	0h	CTLA4
unique	3716	203874137	640.144	0.00108837	0.199051	0.00546781	0.995637	0.999977	Treg	24h	ICOS
unique	3878	203327978	820.068	0.00149214	0.272789	0.00546995	0.995636	0.999731	Treg	0h	CTLA4
unique	8282	202641137	428.58	0.00270893	0.494209	0.00548134	0.995627	0.99993	Tconv	6h	CTLA4
unique	206	203489116	2061.35	-0.00139399	0.253978	-0.00548862	0.995621	0.99993	Tconv	6h	CTLA4
unique	8865	203429814	214.096	-0.00363435	0.661475	-0.00549432	0.995616	0.999914	Tconv	24h	ICOS
unique	4713	203881075	791.867	-0.00194916	0.353675	-0.00551118	0.995603	0.99993	Tconv	6h	CTLA4
unique	2488	203299991	641.49	0.00108143	0.195788	0.00552348	0.995593	0.999807	Treg	0h	CD28
unique	139	203535659	251.8	0.00168534	0.304981	0.00552606	0.995591	0.999977	Treg	24h	ICOS
unique	7435	203630896	564.412	0.00247504	0.446674	0.00554104	0.995579	0.99993	Tconv	6h	CTLA4
unique	2798	203431417	82.5269	0.0029189	0.52564	0.00555303	0.995569	0.999807	Treg	0h	CD28
unique	4756	203048027	823.728	0.00145389	0.260641	0.00557815	0.995549	0.999731	Treg	0h	CTLA4
unique	11257	202635342	5211.2	0.00090307	0.161847	0.00557976	0.995548	0.999914	Tconv	24h	ICOS
unique	3753	203659996	450.853	0.00240222	0.429548	0.00559243	0.995538	0.999505	Tconv	0h	CD28
unique	6860	203830951	345.108	0.00150034	0.26811	0.00559598	0.995535	0.999977	Treg	24h	ICOS
unique	6217	203416618	815.99	-0.00140539	0.250542	-0.0056094	0.995524	0.999798	Treg	6h	CTLA4
unique	2964	203191841	189.514	0.00196759	0.350677	0.00561082	0.995523	0.999807	Treg	0h	CD28
unique	8220	203935585	3307.04	0.0011076	0.196707	0.00563071	0.995507	0.99993	Tconv	6h	CTLA4
unique	2134	203811783	227.493	-0.00180871	0.32037	-0.00564567	0.995495	0.999807	Treg	0h	CD28
unique	10376	203410131	883.668	0.000984868	0.173972	0.00566107	0.995483	0.999977	Treg	24h	ICOS
unique	10226	203560935	2972.07	0.00106152	0.187461	0.00566258	0.995482	0.999505	Tconv	0h	CD28
unique	6643	203627590	377.279	0.00140787	0.247999	0.00567693	0.99547	0.999977	Treg	24h	ICOS
unique	3546	203100165	394.932	-0.00139669	0.245925	-0.00567933	0.995469	0.999807	Treg	0h	CD28
unique	1917	203136824	347.598	0.00235044	0.413508	0.00568416	0.995465	0.999731	Treg	0h	CTLA4
unique	11025	203703618	601.075	0.00237915	0.418172	0.00568941	0.995461	0.99993	Tconv	6h	CTLA4
unique	6874	203412775	1236.33	-0.00130572	0.229499	-0.00568943	0.995461	0.999798	Treg	6h	CTLA4
unique	3977	203340972	197.198	-0.00426328	0.744878	-0.00572346	0.995433	0.99993	Tconv	6h	CTLA4
unique	6239	203790574	211.738	-0.00379265	0.662275	-0.0057267	0.995431	0.99993	Tconv	6h	CTLA4
unique	2077	203487831	932.206	0.00141387	0.246819	0.00572835	0.995429	0.999798	Treg	6h	CTLA4
unique	1375	203450511	328.942	0.00257877	0.448734	0.00574676	0.995415	0.999798	Treg	6h	CTLA4
unique	3967	203922622	985.235	-0.00200021	0.347562	-0.00575497	0.995408	0.999914	Tconv	24h	ICOS
unique	10581	202549535	334.473	0.00172317	0.29854	0.00577198	0.995395	0.999977	Treg	24h	ICOS
unique	3051	203401465	640.418	-0.00121958	0.21112	-0.0057767	0.995391	0.999977	Treg	24h	ICOS
unique	6	202869557	2068.86	0.00168403	0.290879	0.00578946	0.995381	0.999914	Tconv	24h	ICOS
unique	10085	203871516	766.218	0.00209008	0.360441	0.00579869	0.995373	0.999914	Tconv	24h	ICOS
unique	6189	203502085	938.39	0.00174228	0.300431	0.00579926	0.995373	0.999505	Tconv	0h	CD28
unique	9872	202628904	207.754	0.00311952	0.535892	0.00582118	0.995355	0.999731	Treg	0h	CTLA4
unique	1452	202614382	370.509	0.00156843	0.267958	0.00585329	0.99533	0.999807	Treg	0h	CD28
unique	11153	202831815	2021.88	-0.00157426	0.268891	-0.00585463	0.995329	0.99993	Tconv	6h	CTLA4
unique	8770	203114530	580.178	-0.00121987	0.208044	-0.00586352	0.995322	0.999977	Treg	24h	ICOS
unique	8903	202767101	647.898	0.00172151	0.293565	0.00586414	0.995321	0.999731	Treg	0h	CTLA4
unique	8994	203578188	643.622	-0.00231898	0.395342	-0.00586577	0.99532	0.99993	Tconv	6h	CTLA4
unique	7785	202986765	194.475	0.00298698	0.50849	0.00587422	0.995313	0.999798	Treg	6h	CTLA4
unique	7377	203458045	731.701	-0.00169606	0.288714	-0.00587453	0.995313	0.999798	Treg	6h	CTLA4
unique	10029	203523460	49.2643	0.00789044	1.34143	0.00588212	0.995307	0.999914	Tconv	24h	ICOS
unique	9748	203754856	276.86	-0.00168752	0.286851	-0.0058829	0.995306	0.999977	Treg	24h	ICOS
unique	3975	203776274	364.372	-0.00153809	0.261317	-0.0058859	0.995304	0.999807	Treg	0h	CD28
unique	4628	203674945	3641.88	0.00105053	0.178371	0.00588961	0.995301	0.999505	Tconv	0h	CD28
unique	7696	203807576	711.927	-0.0015705	0.265453	-0.00591631	0.995279	0.999798	Treg	6h	CTLA4
unique	11055	203865763	744.634	0.00161746	0.272368	0.0059385	0.995262	0.999798	Treg	6h	CTLA4
unique	11191	203500735	81.6153	-0.00622671	1.0483	-0.0059398	0.995261	0.99993	Tconv	6h	CTLA4
unique	8610	202772637	602.589	0.00228499	0.384613	0.00594103	0.99526	0.999505	Tconv	0h	CD28
unique	1802	203848354	389.609	0.00232208	0.390554	0.00594561	0.995256	0.999798	Treg	6h	CTLA4
unique	9031	203957552	2670.64	-0.00125746	0.211463	-0.00594649	0.995255	0.99993	Tconv	6h	CTLA4
unique	7010	203059623	159.421	0.00462248	0.776627	0.005952	0.995251	0.99993	Tconv	6h	CTLA4
unique	5763	202779586	78.3967	0.00325338	0.546089	0.00595759	0.995247	0.999807	Treg	0h	CD28
unique	11260	203765587	1342.45	-0.000841471	0.141196	-0.0059596	0.995245	0.999807	Treg	0h	CD28
unique	4279	203684908	512.616	0.00129871	0.217381	0.00597433	0.995233	0.999807	Treg	0h	CD28
unique	9616	203764888	634.767	0.00172048	0.28755	0.00598325	0.995226	0.999798	Treg	6h	CTLA4
unique	78	203859266	1408.24	-0.00147448	0.246138	-0.00599049	0.99522	0.999505	Tconv	0h	CD28
unique	6761	202894602	466.644	-0.00136998	0.228379	-0.00599871	0.995214	0.999807	Treg	0h	CD28
unique	3974	203636837	593.813	0.00126279	0.210428	0.00600106	0.995212	0.999807	Treg	0h	CD28
unique	10145	202899755	901.224	0.00152099	0.253104	0.00600935	0.995205	0.999731	Treg	0h	CTLA4
unique	5924	203143635	680.733	-0.0016458	0.271871	-0.00605359	0.99517	0.999798	Treg	6h	CTLA4
unique	3375	203730490	1080.81	0.00195191	0.321681	0.00606784	0.995159	0.99993	Tconv	6h	CTLA4
unique	5050	203715450	1060.77	-0.00140787	0.231616	-0.00607846	0.99515	0.999731	Treg	0h	CTLA4
unique	6729	203810383	748.02	-0.00114515	0.18766	-0.00610226	0.995131	0.999807	Treg	0h	CD28
unique	4267	203172002	1356.45	-0.00120216	0.19655	-0.00611633	0.99512	0.999798	Treg	6h	CTLA4
unique	10177	203842426	217.637	-0.00201398	0.329029	-0.00612098	0.995116	0.999807	Treg	0h	CD28
unique	8893	203895604	555.911	0.00269947	0.440195	0.00613245	0.995107	0.99993	Tconv	6h	CTLA4
unique	5477	203499915	1700.17	-0.00156503	0.254537	-0.00614853	0.995094	0.99993	Tconv	6h	CTLA4
unique	9254	203882986	391.042	-0.00234179	0.380425	-0.00615572	0.995088	0.999731	Treg	0h	CTLA4
unique	627	202610628	1259.13	0.00182649	0.296209	0.00616622	0.99508	0.999914	Tconv	24h	ICOS
unique	3633	203874417	717.497	0.00251619	0.407664	0.0061722	0.995075	0.99993	Tconv	6h	CTLA4
unique	10913	202892413	363.148	0.00157437	0.255024	0.0061734	0.995074	0.999807	Treg	0h	CD28
unique	3427	203916333	418.161	0.00166943	0.269973	0.00618371	0.995066	0.999807	Treg	0h	CD28
unique	3655	203477491	364.54	0.00238598	0.383522	0.00622125	0.995036	0.999731	Treg	0h	CTLA4
unique	3853	203786319	857.097	0.00219568	0.352689	0.00622555	0.995033	0.99993	Tconv	6h	CTLA4
unique	7527	203622338	161.31	-0.00240244	0.385312	-0.00623506	0.995025	0.999807	Treg	0h	CD28
unique	8066	203096621	693.393	-0.0025537	0.409093	-0.00624234	0.995019	0.999914	Tconv	24h	ICOS
unique	2261	203063772	812.18	-0.00218058	0.349115	-0.00624603	0.995016	0.99993	Tconv	6h	CTLA4
unique	1296	203488641	59.6315	0.00783948	1.2517	0.00626309	0.995003	0.999914	Tconv	24h	ICOS
unique	2959	202885452	437.034	-0.00221559	0.353093	-0.00627482	0.994993	0.999731	Treg	0h	CTLA4
unique	5091	203229983	554.349	-0.00279903	0.442747	-0.00632198	0.994956	0.99993	Tconv	6h	CTLA4
unique	6355	203750066	1217.78	-0.00137138	0.216693	-0.00632866	0.99495	0.999798	Treg	6h	CTLA4
unique	9695	203608169	2200.39	0.00147315	0.231665	0.00635895	0.994926	0.99993	Tconv	6h	CTLA4
unique	669	202613400	825.51	-0.00228306	0.358764	-0.00636368	0.994923	0.999459	Tconv	0h	CD28
unique	9639	203280830	312.485	0.00271761	0.423296	0.00642012	0.994878	0.999731	Treg	0h	CTLA4
unique	4137	203483613	524.086	-0.00199026	0.309663	-0.00642716	0.994872	0.999798	Treg	6h	CTLA4
unique	2343	203181589	263.857	0.00198047	0.306275	0.00646632	0.994841	0.999977	Treg	24h	ICOS
unique	9449	202589039	1217.67	-0.0020365	0.314095	-0.00648371	0.994827	0.999914	Tconv	24h	ICOS
unique	10760	203844275	1034.62	-0.0020227	0.31194	-0.00648427	0.994826	0.999914	Tconv	24h	ICOS
unique	1470	203941354	653.864	0.00132223	0.203588	0.00649465	0.994818	0.999977	Treg	24h	ICOS
unique	888	203959144	1021.35	0.00193618	0.297446	0.00650937	0.994806	0.99943	Tconv	0h	CD28
unique	8126	203402802	192.923	-0.00232917	0.357732	-0.00651092	0.994805	0.999807	Treg	0h	CD28
unique	4314	203818862	748.248	0.00187615	0.287409	0.00652778	0.994792	0.999731	Treg	0h	CTLA4
unique	1939	202779369	1040.62	0.0018862	0.288879	0.00652937	0.99479	0.99943	Tconv	0h	CD28
unique	7792	203448398	539.453	-0.00209342	0.319806	-0.00654591	0.994777	0.999731	Treg	0h	CTLA4
unique	7800	203694264	550.998	0.00328143	0.499337	0.00657157	0.994757	0.99993	Tconv	6h	CTLA4
unique	4441	202602664	914.457	0.00154519	0.234412	0.00659176	0.994741	0.999798	Treg	6h	CTLA4
unique	487	202530885	315.386	-0.00179239	0.271353	-0.00660539	0.99473	0.999977	Treg	24h	ICOS
unique	2515	203474665	704.216	-0.00125863	0.190146	-0.00661926	0.994719	0.999977	Treg	24h	ICOS
unique	918	202815487	718.842	0.00185723	0.280003	0.00663289	0.994708	0.999731	Treg	0h	CTLA4
unique	4106	203685409	1472.43	0.00137501	0.207205	0.006636	0.994705	0.999798	Treg	6h	CTLA4
unique	3986	203586361	356.705	-0.00180556	0.27188	-0.00664103	0.994701	0.999807	Treg	0h	CD28
unique	8700	203024233	387.296	0.00340717	0.510932	0.00666854	0.994679	0.99943	Tconv	0h	CD28
unique	6650	203782771	928.313	-0.00221956	0.332792	-0.00666949	0.994679	0.99993	Tconv	6h	CTLA4
unique	9078	202752330	1651.43	0.00119067	0.178399	0.00667421	0.994675	0.999798	Treg	6h	CTLA4
unique	11483	203959052	2036.29	0.00119221	0.178596	0.00667546	0.994674	0.999731	Treg	0h	CTLA4
unique	4867	203355158	286.305	-0.00198189	0.295774	-0.00670068	0.994654	0.999807	Treg	0h	CD28
unique	8199	203492507	833.001	-0.00215303	0.320526	-0.00671718	0.994641	0.99943	Tconv	0h	CD28
unique	10852	203868243	210.474	0.00228241	0.339519	0.00672247	0.994636	0.999807	Treg	0h	CD28
unique	6346	203765431	1067.51	0.00105157	0.155705	0.00675358	0.994611	0.999807	Treg	0h	CD28
unique	3868	203562584	596.29	-0.0019969	0.294244	-0.00678656	0.994585	0.999798	Treg	6h	CTLA4
unique	10016	203787315	271.419	0.00200775	0.294522	0.00681696	0.994561	0.999807	Treg	0h	CD28
unique	4560	203787312	156.448	-0.00428001	0.625281	-0.00684494	0.994539	0.999731	Treg	0h	CTLA4
unique	9631	203282781	437.791	-0.0016045	0.233035	-0.00688525	0.994506	0.999977	Treg	24h	ICOS
unique	3917	203809606	1322.53	-0.00193785	0.280054	-0.00691955	0.994479	0.999914	Tconv	24h	ICOS
unique	2408	203835920	1733.51	-0.00174051	0.25083	-0.00693901	0.994464	0.999914	Tconv	24h	ICOS
unique	3621	203777167	132.797	0.00292644	0.420883	0.00695311	0.994452	0.999807	Treg	0h	CD28
unique	5711	203861487	115.792	0.00478453	0.68547	0.00697993	0.994431	0.999731	Treg	0h	CTLA4
unique	4469	203353476	706.09	-0.00286915	0.409991	-0.00699807	0.994416	0.99993	Tconv	6h	CTLA4
unique	2405	202572155	564.813	-0.00213513	0.304246	-0.00701778	0.994401	0.999798	Treg	6h	CTLA4
unique	3048	203819270	964.932	0.00234021	0.333354	0.00702021	0.994399	0.999914	Tconv	24h	ICOS
unique	8154	202971680	806.152	0.00236516	0.335912	0.00704102	0.994382	0.999354	Tconv	0h	CD28
unique	11157	203607679	1654.94	-0.000986503	0.13999	-0.00704693	0.994377	0.999977	Treg	24h	ICOS
unique	4442	202681893	638.84	0.00143502	0.203133	0.00706441	0.994363	0.999977	Treg	24h	ICOS
unique	309	203763941	223.277	-0.00344432	0.486599	-0.00707836	0.994352	0.999731	Treg	0h	CTLA4
unique	9659	203677553	534.311	0.00152197	0.215015	0.00707846	0.994352	0.999807	Treg	0h	CD28
unique	9641	202639580	325.056	0.00191288	0.269629	0.00709449	0.994339	0.999807	Treg	0h	CD28
unique	9686	203167794	2290.19	0.00157429	0.221338	0.00711261	0.994325	0.999914	Tconv	24h	ICOS
unique	3964	203960856	817.073	0.00177382	0.248747	0.00713101	0.99431	0.999798	Treg	6h	CTLA4
unique	10075	202954113	448.068	-0.00329656	0.462199	-0.00713234	0.994309	0.99993	Tconv	6h	CTLA4
unique	4999	202629359	519.699	0.00159066	0.222894	0.00713642	0.994306	0.999977	Treg	24h	ICOS
unique	8239	203804914	6.24271	0.0138155	1.93551	0.00713791	0.994305	0.999977	Treg	24h	ICOS
unique	11025	203703618	451.964	-0.0023763	0.332385	-0.00714926	0.994296	0.999798	Treg	6h	CTLA4
unique	2874	203843418	335.085	-0.00380114	0.530616	-0.00716362	0.994284	0.999914	Tconv	24h	ICOS
unique	3846	203817056	785.131	0.00182741	0.254833	0.00717098	0.994278	0.999798	Treg	6h	CTLA4
unique	10793	203484513	839.776	-0.00249523	0.347541	-0.00717967	0.994272	0.999914	Tconv	24h	ICOS
unique	8066	203096621	180.547	0.00258056	0.359401	0.00718016	0.994271	0.999807	Treg	0h	CD28
unique	7218	202834326	826.409	0.00238678	0.332153	0.00718579	0.994267	0.999326	Tconv	0h	CD28
unique	10965	203040990	558.162	-0.00317954	0.440436	-0.00721907	0.99424	0.999914	Tconv	24h	ICOS
unique	3042	202632323	179.803	-0.00270188	0.37337	-0.00723648	0.994226	0.999807	Treg	0h	CD28
unique	5178	203871735	281.99	-0.00213691	0.295008	-0.00724357	0.994221	0.999807	Treg	0h	CD28
unique	6200	203439698	613.078	0.00144613	0.199601	0.00724513	0.994219	0.999807	Treg	0h	CD28
unique	10207	202690607	448.283	0.0039043	0.53826	0.00725354	0.994213	0.99993	Tconv	6h	CTLA4
unique	10299	203851114	269.011	-0.00212229	0.289267	-0.0073368	0.994146	0.999977	Treg	24h	ICOS
unique	6757	202775019	845.05	0.0026804	0.365105	0.00734144	0.994142	0.99993	Tconv	6h	CTLA4
unique	8601	203015271	130.577	0.00301905	0.41119	0.00734221	0.994142	0.999977	Treg	24h	ICOS
unique	1950	203541821	689.315	0.00277683	0.378141	0.00734337	0.994141	0.99993	Tconv	6h	CTLA4
unique	11297	203523459	171.151	0.00546522	0.743777	0.00734793	0.994137	0.99993	Tconv	6h	CTLA4
unique	6	202869557	687.105	0.00142983	0.193422	0.0073923	0.994102	0.999807	Treg	0h	CD28
unique	8745	203400404	210.414	0.00263393	0.355804	0.00740275	0.994094	0.999807	Treg	0h	CD28
unique	8161	203239301	1878.32	-0.00181578	0.244123	-0.00743798	0.994065	0.999914	Tconv	24h	ICOS
unique	499	203593029	502.204	0.00247176	0.332112	0.00744255	0.994062	0.999798	Treg	6h	CTLA4
unique	1260	202660753	434.534	0.00263725	0.353012	0.0074707	0.994039	0.999731	Treg	0h	CTLA4
unique	7957	203869495	175.755	-0.00273985	0.365114	-0.0075041	0.994013	0.999807	Treg	0h	CD28
unique	9118	202797920	268.147	-0.00348879	0.463912	-0.00752037	0.994	0.999731	Treg	0h	CTLA4
unique	9271	203823881	882.456	0.00190977	0.253739	0.00752654	0.993995	0.999731	Treg	0h	CTLA4
unique	161	203498462	1201.24	0.00209046	0.277118	0.00754357	0.993981	0.999126	Tconv	0h	CD28
unique	697	203938756	110.101	0.00510022	0.674666	0.00755961	0.993968	0.999798	Treg	6h	CTLA4
unique	2078	203292300	1096.64	0.00214792	0.283551	0.00757507	0.993956	0.999126	Tconv	0h	CD28
unique	4908	203797132	1184.44	0.0024847	0.327661	0.00758314	0.99395	0.999914	Tconv	24h	ICOS
unique	3348	203734442	527.531	0.00248361	0.325997	0.00761851	0.993921	0.999798	Treg	6h	CTLA4
unique	2522	203777586	307.539	-0.00207596	0.272162	-0.00762768	0.993914	0.999977	Treg	24h	ICOS
unique	9357	202796820	70.317	0.00853866	1.11896	0.00763086	0.993912	0.999126	Tconv	0h	CD28
unique	6627	203957482	464.777	-0.00194282	0.254036	-0.0076478	0.993898	0.999807	Treg	0h	CD28
unique	11200	203634695	1355.73	-0.00198383	0.259251	-0.00765218	0.993895	0.999126	Tconv	0h	CD28
unique	11377	203203569	114.531	0.00548665	0.714474	0.00767929	0.993873	0.999798	Treg	6h	CTLA4
unique	10592	203656286	944.487	0.00189436	0.244387	0.00775148	0.993815	0.999731	Treg	0h	CTLA4
unique	8024	202756802	231.854	0.00239927	0.309134	0.00776125	0.993807	0.999977	Treg	24h	ICOS
unique	8003	203812617	1308.82	0.00176644	0.227415	0.00776746	0.993803	0.999731	Treg	0h	CTLA4
unique	10744	203535411	4814.79	-0.00134267	0.172257	-0.0077946	0.993781	0.999914	Tconv	24h	ICOS
unique	7221	203547532	724.164	0.00157402	0.201804	0.00779975	0.993777	0.999977	Treg	24h	ICOS
unique	1931	203589682	191.955	-0.00589345	0.755447	-0.00780128	0.993776	0.999126	Tconv	0h	CD28
unique	10124	203484968	15.573	0.00967763	1.23815	0.00781622	0.993764	0.999807	Treg	0h	CD28
unique	345	203611710	330.186	-0.00220223	0.281731	-0.00781676	0.993763	0.999977	Treg	24h	ICOS
unique	4539	203585708	672.59	-0.00316538	0.404637	-0.00782277	0.993758	0.999914	Tconv	24h	ICOS
unique	7169	203903179	201.765	0.00261192	0.333872	0.00782311	0.993758	0.999977	Treg	24h	ICOS
unique	1420	203959107	500.385	0.00363923	0.464758	0.00783037	0.993752	0.999914	Tconv	24h	ICOS
unique	374	203387425	738.561	0.00236631	0.301952	0.0078367	0.993747	0.999798	Treg	6h	CTLA4
unique	8258	203533190	723.011	0.0021045	0.267941	0.00785436	0.993733	0.999798	Treg	6h	CTLA4
unique	5406	202745948	1017.87	-0.00237457	0.300683	-0.00789728	0.993699	0.999126	Tconv	0h	CD28
unique	11237	202634933	2329.12	0.00116271	0.147165	0.00790072	0.993696	0.999798	Treg	6h	CTLA4
unique	2565	203745857	723.613	-0.00207901	0.263049	-0.00790349	0.993694	0.999798	Treg	6h	CTLA4
unique	4656	202613559	1361.46	0.00163839	0.206884	0.00791937	0.993681	0.999731	Treg	0h	CTLA4
unique	4952	202749085	471.401	0.00331477	0.418095	0.00792827	0.993674	0.999126	Tconv	0h	CD28
unique	2521	203525901	784.64	-0.00200913	0.253161	-0.00793618	0.993668	0.999798	Treg	6h	CTLA4
unique	2569	202918652	1170.32	-0.00237295	0.297646	-0.00797237	0.993639	0.999914	Tconv	24h	ICOS
unique	2324	202639310	570.813	-0.00266431	0.332752	-0.00800688	0.993612	0.999731	Treg	0h	CTLA4
unique	6363	203871635	1900.78	-0.00174232	0.216789	-0.00803691	0.993588	0.999126	Tconv	0h	CD28
unique	6164	203244105	506.162	0.00254179	0.316058	0.00804215	0.993583	0.999798	Treg	6h	CTLA4
unique	11138	203876938	694.135	0.00162855	0.202276	0.00805109	0.993576	0.999977	Treg	24h	ICOS
unique	10059	203484955	467.575	0.00368208	0.456568	0.00806468	0.993565	0.99993	Tconv	6h	CTLA4
unique	3025	202593101	754.521	0.00146775	0.18137	0.00809257	0.993543	0.999807	Treg	0h	CD28
unique	1890	203249432	1764.85	-0.00200257	0.247004	-0.00810746	0.993531	0.99993	Tconv	6h	CTLA4
unique	9945	202942947	3.21948	-0.0380318	4.62382	-0.00822518	0.993437	0.999914	Tconv	24h	ICOS
unique	741	203010173	773.6	0.003203	0.38823	0.00825026	0.993417	0.999914	Tconv	24h	ICOS
unique	721	203410674	1169.78	-0.00246119	0.298235	-0.00825253	0.993416	0.999914	Tconv	24h	ICOS
unique	6658	203498465	1023.68	0.00195752	0.237196	0.00825273	0.993415	0.999731	Treg	0h	CTLA4
unique	10452	203836675	76.6232	-0.00433941	0.52514	-0.00826333	0.993407	0.999977	Treg	24h	ICOS
unique	11023	203819394	803.034	0.00221836	0.267466	0.008294	0.993382	0.999731	Treg	0h	CTLA4
unique	5929	202556207	535.093	0.00185986	0.223589	0.00831822	0.993363	0.999977	Treg	24h	ICOS
unique	5855	203802439	667.421	-0.00347338	0.416978	-0.00832987	0.993354	0.999914	Tconv	24h	ICOS
unique	3602	202868467	113.746	-0.00360605	0.432728	-0.00833331	0.993351	0.999977	Treg	24h	ICOS
unique	3361	203737520	413.894	0.00199669	0.239188	0.00834779	0.99334	0.999977	Treg	24h	ICOS
unique	1103	203563035	94.3188	0.0042366	0.507455	0.00834873	0.993339	0.999807	Treg	0h	CD28
unique	3123	203627763	681.059	-0.00163764	0.195218	-0.0083888	0.993307	0.999977	Treg	24h	ICOS
unique	910	203308950	503.171	-0.00185719	0.221221	-0.0083952	0.993302	0.999977	Treg	24h	ICOS
unique	10047	202605435	464.36	0.00306657	0.365046	0.0084005	0.993297	0.999731	Treg	0h	CTLA4
unique	11269	202774659	1409.16	-0.00187313	0.222848	-0.00840542	0.993294	0.999731	Treg	0h	CTLA4
unique	440	202758995	1084.16	-0.00265488	0.315824	-0.00840619	0.993293	0.999914	Tconv	24h	ICOS
unique	10758	202667663	409.294	-0.00396691	0.470902	-0.00842405	0.993279	0.999121	Tconv	0h	CD28
unique	5436	202878645	322.417	-0.00338735	0.401145	-0.00844421	0.993263	0.999798	Treg	6h	CTLA4
unique	3374	203646094	342.484	0.0037975	0.449374	0.00845063	0.993257	0.999731	Treg	0h	CTLA4
unique	3479	202932469	993.489	-0.0014683	0.173094	-0.00848271	0.993232	0.999977	Treg	24h	ICOS
unique	8158	202885100	2299.16	0.00192709	0.227002	0.0084893	0.993227	0.999914	Tconv	24h	ICOS
unique	9382	203459364	625.401	0.0018054	0.212361	0.00850158	0.993217	0.999977	Treg	24h	ICOS
unique	3724	203575915	638.6	-0.00261927	0.307247	-0.00852495	0.993198	0.999731	Treg	0h	CTLA4
unique	11336	203951585	1475.14	-0.00115981	0.136022	-0.00852667	0.993197	0.999807	Treg	0h	CD28
unique	5891	203099652	358.871	-0.00219839	0.257767	-0.00852858	0.993195	0.999807	Treg	0h	CD28
unique	3414	203306503	625.482	0.00314985	0.369131	0.00853314	0.993192	0.999121	Tconv	0h	CD28
unique	10722	203061842	82.9367	0.00478259	0.559807	0.00854328	0.993184	0.999977	Treg	24h	ICOS
unique	4453	202561887	684.279	0.00337072	0.393537	0.00856519	0.993166	0.999121	Tconv	0h	CD28
unique	2754	202757140	588.9	-0.00176004	0.205352	-0.00857081	0.993162	0.999977	Treg	24h	ICOS
unique	5276	203094533	210.075	0.00294172	0.342865	0.00857982	0.993154	0.999807	Treg	0h	CD28
unique	5810	203900768	508.895	-0.00186461	0.217303	-0.00858068	0.993154	0.999807	Treg	0h	CD28
unique	3033	202805964	644.153	-0.0026343	0.306516	-0.00859432	0.993143	0.999731	Treg	0h	CTLA4
unique	10822	202635725	1341.13	0.0012272	0.142269	0.00862593	0.993118	0.999807	Treg	0h	CD28
unique	6954	203451803	666.815	0.00176549	0.202759	0.00870733	0.993053	0.999977	Treg	24h	ICOS
unique	10720	203884068	1364.92	-0.00169583	0.19449	-0.00871941	0.993043	0.999798	Treg	6h	CTLA4
unique	2399	203228262	527.346	0.0038933	0.446326	0.008723	0.99304	0.999914	Tconv	24h	ICOS
unique	5684	203714850	281.841	0.0037981	0.435377	0.0087237	0.99304	0.999731	Treg	0h	CTLA4
unique	11141	202543875	174.915	0.00314362	0.360244	0.00872637	0.993037	0.999977	Treg	24h	ICOS
unique	9323	203268326	2076.51	0.00211603	0.242439	0.00872808	0.993036	0.99993	Tconv	6h	CTLA4
unique	7859	203909050	642.163	-0.00343759	0.392718	-0.00875334	0.993016	0.999914	Tconv	24h	ICOS
unique	4360	203471939	430.709	-0.00206749	0.236011	-0.00876015	0.99301	0.999807	Treg	0h	CD28
unique	6450	202780844	705.013	0.0017479	0.198232	0.00881746	0.992965	0.999977	Treg	24h	ICOS
unique	4782	203752624	543.085	-0.00276563	0.313054	-0.00883435	0.992951	0.999798	Treg	6h	CTLA4
unique	3799	203710922	1123.92	-0.00269639	0.304278	-0.00886161	0.99293	0.999914	Tconv	24h	ICOS
unique	11096	203662825	1830.24	-0.00161717	0.182189	-0.00887634	0.992918	0.999731	Treg	0h	CTLA4
unique	4262	203534567	1325.32	-0.00250045	0.281526	-0.00888178	0.992913	0.999914	Tconv	24h	ICOS
unique	6048	203744137	409.606	0.00214866	0.240711	0.00892631	0.992878	0.999977	Treg	24h	ICOS
unique	6648	203813722	1216.23	-0.00138661	0.155154	-0.008937	0.992869	0.999977	Treg	24h	ICOS
unique	6159	203238977	17.7222	-0.0182759	2.04335	-0.00894405	0.992864	0.998967	Tconv	0h	CD28
unique	5564	203433010	3288.91	-0.00175771	0.196497	-0.00894521	0.992863	0.999914	Tconv	24h	ICOS
unique	2881	203635235	1790.59	-0.0023454	0.262123	-0.00894773	0.992861	0.999914	Tconv	24h	ICOS
unique	2057	203736914	508.979	0.0028833	0.321464	0.0089693	0.992844	0.999798	Treg	6h	CTLA4
unique	9179	203502131	586.983	0.00378055	0.420038	0.0090005	0.992819	0.998967	Tconv	0h	CD28
unique	11003	203875384	42.7508	0.00989046	1.09858	0.00900298	0.992817	0.999731	Treg	0h	CTLA4
unique	9055	203427447	1267.31	-0.00248679	0.27563	-0.00902219	0.992801	0.998967	Tconv	0h	CD28
unique	347	202925411	726.618	0.0036395	0.402711	0.0090375	0.992789	0.998967	Tconv	0h	CD28
unique	5969	202736034	1033.33	-0.00257984	0.285296	-0.00904268	0.992785	0.998967	Tconv	0h	CD28
unique	2992	203202325	843.873	0.00272335	0.301106	0.00904449	0.992784	0.999731	Treg	0h	CTLA4
unique	5858	202571243	703.713	-0.00172909	0.190188	-0.00909143	0.992746	0.999977	Treg	24h	ICOS
unique	956	203925372	806.203	-0.00318823	0.350064	-0.00910758	0.992733	0.999914	Tconv	24h	ICOS
unique	7339	202755594	2364.04	-0.00202661	0.222261	-0.00911815	0.992725	0.99993	Tconv	6h	CTLA4
unique	6594	203912301	859.186	-0.00226304	0.248123	-0.00912064	0.992723	0.999798	Treg	6h	CTLA4
unique	4572	202591296	1454.07	-0.00135518	0.148178	-0.0091456	0.992703	0.999977	Treg	24h	ICOS
unique	2753	203632643	932.121	0.00152867	0.167006	0.00915339	0.992697	0.999807	Treg	0h	CD28
unique	10529	203096621	349.2	-0.00235124	0.256734	-0.00915827	0.992693	0.999977	Treg	24h	ICOS
unique	4452	203422865	1873.58	0.00205267	0.2241	0.00915963	0.992692	0.998967	Tconv	0h	CD28
unique	11000	203427437	481.716	-0.00204511	0.223008	-0.00917057	0.992683	0.999807	Treg	0h	CD28
unique	7838	203663220	539.279	0.00295505	0.322032	0.00917628	0.992678	0.999798	Treg	6h	CTLA4
unique	5089	203045822	761.247	-0.0033427	0.36312	-0.0092055	0.992655	0.99993	Tconv	6h	CTLA4
unique	2308	203268156	1007.61	-0.00291028	0.316139	-0.0092057	0.992655	0.999914	Tconv	24h	ICOS
unique	6017	202588798	934.248	0.00281632	0.305713	0.0092123	0.99265	0.998967	Tconv	0h	CD28
unique	9548	203018735	642.929	-0.00306683	0.331902	-0.00924016	0.992628	0.999731	Treg	0h	CTLA4
unique	11167	203815492	778.027	-0.00244151	0.264162	-0.00924248	0.992626	0.999798	Treg	6h	CTLA4
unique	4589	203094529	122.05	0.0041457	0.448461	0.00924429	0.992624	0.999977	Treg	24h	ICOS
unique	93	203775694	1313.12	0.00182006	0.195778	0.00929652	0.992583	0.999798	Treg	6h	CTLA4
unique	8372	203312891	574.398	-0.00196335	0.21072	-0.00931731	0.992566	0.999977	Treg	24h	ICOS
unique	3823	203458450	237.283	-0.00295481	0.315736	-0.00935847	0.992533	0.999807	Treg	0h	CD28
unique	601	203622006	42.7323	-0.00661758	0.705358	-0.00938188	0.992514	0.999977	Treg	24h	ICOS
unique	4310	203938899	1346.68	-0.00260383	0.277326	-0.00938906	0.992509	0.999914	Tconv	24h	ICOS
unique	2276	203860157	663.741	-0.00331731	0.353141	-0.00939375	0.992505	0.998967	Tconv	0h	CD28
unique	7733	203899684	626.849	-0.00372708	0.396069	-0.00941019	0.992492	0.99993	Tconv	6h	CTLA4
unique	10632	202632903	1722.64	-0.00178141	0.189053	-0.00942282	0.992482	0.999731	Treg	0h	CTLA4
unique	2913	202942781	215.958	-0.00452286	0.479577	-0.00943094	0.992475	0.999798	Treg	6h	CTLA4
unique	3989	203744160	475.042	-0.00222018	0.235407	-0.00943123	0.992475	0.999977	Treg	24h	ICOS
unique	1484	203797119	630.419	-0.00371539	0.393884	-0.0094327	0.992474	0.99993	Tconv	6h	CTLA4
unique	7899	203454230	778.243	0.00242086	0.255631	0.00947016	0.992444	0.999798	Treg	6h	CTLA4
unique	8907	203189037	442.844	-0.00320074	0.33679	-0.00950367	0.992417	0.999798	Treg	6h	CTLA4
unique	8115	203016029	477.03	-0.00446143	0.468507	-0.00952265	0.992402	0.99993	Tconv	6h	CTLA4
unique	8214	203435668	167.533	-0.00342867	0.360052	-0.00952272	0.992402	0.999977	Treg	24h	ICOS
unique	4274	203309864	964.213	0.00308653	0.323578	0.00953876	0.992389	0.99993	Tconv	6h	CTLA4
unique	429	203678223	271.561	0.00283877	0.29746	0.00954336	0.992386	0.999977	Treg	24h	ICOS
unique	3588	202574952	644.907	-0.00381054	0.399055	-0.0095489	0.992381	0.99993	Tconv	6h	CTLA4
unique	9429	203360824	305.822	0.0054961	0.575459	0.00955081	0.99238	0.998967	Tconv	0h	CD28
unique	7750	203311275	241.401	0.00311152	0.32536	0.00956331	0.99237	0.999807	Treg	0h	CD28
unique	3876	203881806	481.331	0.00313385	0.327362	0.00957304	0.992362	0.999798	Treg	6h	CTLA4
unique	7910	202944636	1649.2	-0.00226715	0.236813	-0.00957359	0.992361	0.998967	Tconv	0h	CD28
unique	2800	203732977	315.738	0.00260414	0.271704	0.00958445	0.992353	0.999977	Treg	24h	ICOS
unique	6887	203707789	336.374	0.00250962	0.261534	0.00959576	0.992344	0.999977	Treg	24h	ICOS
unique	2037	202569028	985.24	-0.00345613	0.360113	-0.00959736	0.992343	0.99993	Tconv	6h	CTLA4
unique	4578	202822848	426.207	0.00233032	0.242786	0.00959822	0.992342	0.999807	Treg	0h	CD28
unique	4016	203792903	366.737	0.00252627	0.262966	0.00960682	0.992335	0.999977	Treg	24h	ICOS
unique	7806	203144772	313.876	-0.00259357	0.269782	-0.00961357	0.99233	0.999977	Treg	24h	ICOS
unique	9912	202757727	752.189	-0.00379613	0.394135	-0.00963155	0.992315	0.99993	Tconv	6h	CTLA4
unique	3581	203563119	907.642	0.00174165	0.180669	0.00964004	0.992308	0.999977	Treg	24h	ICOS
unique	9257	202800490	171.95	-0.00355713	0.368905	-0.00964238	0.992307	0.999977	Treg	24h	ICOS
unique	2243	202663239	471.527	-0.00217286	0.225079	-0.00965375	0.992298	0.999977	Treg	24h	ICOS
unique	1136	202870040	419.742	0.00465366	0.481445	0.00966602	0.992288	0.999914	Tconv	24h	ICOS
unique	11218	203590966	414.541	-0.0037456	0.385805	-0.00970852	0.992254	0.999731	Treg	0h	CTLA4
unique	4092	203534529	1019.82	-0.00247493	0.254638	-0.0097194	0.992245	0.999731	Treg	0h	CTLA4
unique	10871	203880086	403.739	0.00249647	0.256316	0.0097398	0.992229	0.999977	Treg	24h	ICOS
unique	7196	203875630	808.343	0.00178043	0.182375	0.00976244	0.992211	0.999977	Treg	24h	ICOS
unique	8748	203922627	149.317	-0.00857957	0.878651	-0.00976448	0.992209	0.99993	Tconv	6h	CTLA4
unique	5836	202772392	950.091	0.00278611	0.284973	0.00977675	0.992199	0.999731	Treg	0h	CTLA4
unique	5051	202634233	1065.52	-0.00299467	0.306181	-0.00978071	0.992196	0.998967	Tconv	0h	CD28
unique	6632	203682771	1534.84	0.00247905	0.253398	0.00978323	0.992194	0.998967	Tconv	0h	CD28
unique	9495	203469039	364.405	0.00369111	0.374265	0.00986229	0.992131	0.999798	Treg	6h	CTLA4
unique	2391	202609368	377.324	-0.00245001	0.248032	-0.0098778	0.992119	0.999977	Treg	24h	ICOS
unique	2106	203553967	1379.32	0.00279548	0.282032	0.00991195	0.992092	0.999914	Tconv	24h	ICOS
unique	8696	203603522	777.003	0.00351471	0.353774	0.0099349	0.992073	0.998967	Tconv	0h	CD28
unique	7549	202790706	587.115	-0.00416119	0.418027	-0.00995438	0.992058	0.999914	Tconv	24h	ICOS
unique	1809	203731179	1329.38	0.00303648	0.303059	0.0100194	0.992006	0.999914	Tconv	24h	ICOS
unique	2597	203735341	670.017	-0.00385295	0.382782	-0.0100656	0.991969	0.999914	Tconv	24h	ICOS
unique	1092	202966079	1027.51	-0.00316562	0.313498	-0.0100977	0.991943	0.999914	Tconv	24h	ICOS
unique	1135	203456417	227.147	0.00333974	0.33061	0.0101017	0.99194	0.999807	Treg	0h	CD28
unique	7250	203910226	374.149	0.00370952	0.365813	0.0101405	0.991909	0.999798	Treg	6h	CTLA4
unique	1888	203553401	1488.77	0.00293252	0.289136	0.0101424	0.991908	0.99993	Tconv	6h	CTLA4
unique	1764	203262357	878.076	0.00369961	0.364714	0.0101439	0.991907	0.999914	Tconv	24h	ICOS
unique	7763	203745186	314.449	0.0027816	0.273498	0.0101704	0.991885	0.999807	Treg	0h	CD28
unique	726	203417465	441.569	0.00500948	0.492001	0.0101818	0.991876	0.99993	Tconv	6h	CTLA4
unique	3566	202756831	3972.06	0.00180844	0.177581	0.0101837	0.991875	0.999914	Tconv	24h	ICOS
unique	902	203438349	497.747	-0.00360471	0.35327	-0.0102039	0.991859	0.999731	Treg	0h	CTLA4
unique	1840	203394762	841.65	-0.00365753	0.358294	-0.0102082	0.991855	0.99993	Tconv	6h	CTLA4
unique	9962	202690152	278.278	-0.00324892	0.318164	-0.0102115	0.991853	0.999807	Treg	0h	CD28
unique	2693	202778886	440.838	-0.00237132	0.231994	-0.0102214	0.991845	0.999977	Treg	24h	ICOS
unique	1977	203329386	782.328	0.00187505	0.183348	0.0102268	0.99184	0.999807	Treg	0h	CD28
unique	8990	203176054	462.69	-0.00239857	0.234272	-0.0102384	0.991831	0.999977	Treg	24h	ICOS
unique	8622	203940245	2545.43	0.00198772	0.194095	0.010241	0.991829	0.998967	Tconv	0h	CD28
unique	4222	203861607	586.182	-0.00439603	0.426826	-0.0102993	0.991782	0.998967	Tconv	0h	CD28
unique	8722	203630267	494.542	-0.0033399	0.323082	-0.0103376	0.991752	0.999798	Treg	6h	CTLA4
unique	2132	202936600	657.457	0.0040407	0.390078	0.0103587	0.991735	0.998967	Tconv	0h	CD28
unique	8614	202934359	76.9188	0.00629822	0.60787	0.0103611	0.991733	0.999807	Treg	0h	CD28
unique	10507	202873209	10.0401	0.0286488	2.76433	0.0103638	0.991731	0.999914	Tconv	24h	ICOS
unique	3387	203773928	1318.17	-0.00263616	0.254223	-0.0103695	0.991726	0.998967	Tconv	0h	CD28
unique	3139	203056249	525.298	0.00443978	0.427725	0.01038	0.991718	0.998967	Tconv	0h	CD28
unique	3504	203746874	740.73	0.00354632	0.341624	0.0103808	0.991717	0.998967	Tconv	0h	CD28
unique	5726	203912003	793.917	-0.00355268	0.34216	-0.0103831	0.991716	0.998967	Tconv	0h	CD28
unique	5563	202777439	702.553	-0.00322712	0.310472	-0.0103942	0.991707	0.999731	Treg	0h	CTLA4
unique	3617	203347905	166.529	0.00653535	0.626591	0.01043	0.991678	0.999798	Treg	6h	CTLA4
unique	10973	202685749	719.111	-0.00386542	0.37056	-0.0104313	0.991677	0.99993	Tconv	6h	CTLA4
unique	4103	202956783	449.403	-0.00240772	0.230673	-0.0104378	0.991672	0.999977	Treg	24h	ICOS
unique	7401	202634549	1145.23	-0.00169617	0.162368	-0.0104465	0.991665	0.999977	Treg	24h	ICOS
unique	2350	203030083	401.249	0.00511704	0.487869	0.0104885	0.991632	0.999731	Treg	0h	CTLA4
unique	9639	203280830	264.426	-0.00468271	0.446418	-0.0104895	0.991631	0.999798	Treg	6h	CTLA4
unique	10569	202919046	1034.13	-0.00340281	0.32423	-0.0104951	0.991626	0.99993	Tconv	6h	CTLA4
unique	8056	202660953	1376.21	0.00270728	0.257951	0.0104953	0.991626	0.998967	Tconv	0h	CD28
unique	8494	202541624	405.513	-0.00260927	0.24845	-0.0105022	0.991621	0.999977	Treg	24h	ICOS
unique	10794	203840898	396.586	-0.00262993	0.250279	-0.010508	0.991616	0.999807	Treg	0h	CD28
unique	5854	203181733	928.224	0.00355498	0.337106	0.0105456	0.991586	0.99993	Tconv	6h	CTLA4
unique	5019	203024269	1516.77	0.00264607	0.250785	0.0105511	0.991582	0.998967	Tconv	0h	CD28
unique	9549	203731417	768.772	-0.00378198	0.358376	-0.0105531	0.99158	0.99993	Tconv	6h	CTLA4
unique	10033	203147913	350.461	0.00280376	0.265334	0.0105669	0.991569	0.999807	Treg	0h	CD28
unique	8804	203915026	846.078	0.00371537	0.351455	0.0105714	0.991565	0.999914	Tconv	24h	ICOS
unique	6384	202690482	766.89	-0.00194257	0.183629	-0.0105788	0.991559	0.999807	Treg	0h	CD28
unique	6614	202788176	1562.57	0.00306428	0.288812	0.0106099	0.991535	0.99993	Tconv	6h	CTLA4
unique	6169	203922998	91.7684	-0.00777	0.731978	-0.0106151	0.991531	0.999798	Treg	6h	CTLA4
unique	10663	203432976	725.191	0.00207219	0.194935	0.0106302	0.991519	0.999977	Treg	24h	ICOS
unique	10204	202635843	2155.37	-0.00179611	0.168947	-0.0106312	0.991518	0.999731	Treg	0h	CTLA4
unique	6473	202566902	534.03	-0.00227294	0.213747	-0.0106337	0.991516	0.999977	Treg	24h	ICOS
unique	6680	203317726	2162.68	0.00254782	0.239352	0.0106447	0.991507	0.99993	Tconv	6h	CTLA4
unique	6284	202744269	1416.15	-0.00296528	0.277872	-0.0106714	0.991486	0.99993	Tconv	6h	CTLA4
unique	10116	203333400	987.199	-0.00313341	0.29295	-0.0106961	0.991466	0.998967	Tconv	0h	CD28
unique	10950	203622094	1120.96	-0.00293262	0.274034	-0.0107017	0.991461	0.998967	Tconv	0h	CD28
unique	8244	203674279	276.247	-0.00650802	0.607402	-0.0107145	0.991451	0.99993	Tconv	6h	CTLA4
unique	8362	202942825	463.277	0.00366734	0.341976	0.010724	0.991444	0.999731	Treg	0h	CTLA4
unique	10745	202635845	3155.43	0.00211832	0.197319	0.0107355	0.991434	0.999914	Tconv	24h	ICOS
unique	3275	203784096	568.999	-0.00234447	0.217935	-0.0107576	0.991417	0.999977	Treg	24h	ICOS
unique	4625	203535639	539.985	-0.00246545	0.228868	-0.0107724	0.991405	0.999977	Treg	24h	ICOS
unique	1252	202757268	864.226	-0.00191605	0.177779	-0.0107777	0.991401	0.999977	Treg	24h	ICOS
unique	6815	203842759	2776.72	-0.00219853	0.203847	-0.0107852	0.991395	0.999914	Tconv	24h	ICOS
unique	6651	202760940	522.317	-0.00234308	0.216597	-0.0108177	0.991369	0.999807	Treg	0h	CD28
unique	9109	202871534	2011.78	-0.00259311	0.239414	-0.0108311	0.991358	0.999914	Tconv	24h	ICOS
unique	1574	203050690	505.786	0.00437433	0.403839	0.0108319	0.991358	0.998967	Tconv	0h	CD28
unique	7475	203288903	342.893	-0.00439666	0.405539	-0.0108415	0.99135	0.999731	Treg	0h	CTLA4
unique	4213	203083835	162.351	0.00407928	0.376094	0.0108464	0.991346	0.999807	Treg	0h	CD28
unique	1101	203687232	1028.91	0.00195313	0.179838	0.0108605	0.991335	0.999977	Treg	24h	ICOS
unique	9908	203585693	1380.94	-0.00164076	0.150779	-0.0108819	0.991318	0.999807	Treg	0h	CD28
unique	7680	203440661	1763.23	-0.00149186	0.136968	-0.010892	0.99131	0.999977	Treg	24h	ICOS
unique	609	203715773	781.809	-0.00292591	0.268578	-0.0108941	0.991308	0.999731	Treg	0h	CTLA4
unique	10152	203649800	586.012	0.00448121	0.410777	0.0109091	0.991296	0.99993	Tconv	6h	CTLA4
unique	8986	203691831	200.53	0.00370583	0.339505	0.0109154	0.991291	0.999807	Treg	0h	CD28
unique	232	202639128	694.19	0.00310846	0.2847	0.0109184	0.991289	0.999731	Treg	0h	CTLA4
unique	7835	203420721	338.478	-0.00288286	0.263869	-0.0109253	0.991283	0.999807	Treg	0h	CD28
unique	1410	203474659	1425.34	-0.00207891	0.189981	-0.0109427	0.991269	0.999798	Treg	6h	CTLA4
unique	3377	203071456	862.456	-0.00374956	0.342467	-0.0109487	0.991264	0.999914	Tconv	24h	ICOS
unique	10372	203201054	507.174	-0.00482714	0.439901	-0.0109732	0.991245	0.99993	Tconv	6h	CTLA4
unique	10289	203584404	687.284	-0.00452265	0.411206	-0.0109985	0.991225	0.99993	Tconv	6h	CTLA4
unique	11389	203273498	227.649	0.0036969	0.336064	0.0110006	0.991223	0.999977	Treg	24h	ICOS
unique	7853	203940522	483.848	0.00245659	0.222995	0.0110164	0.99121	0.999807	Treg	0h	CD28
unique	10724	203533009	154.976	0.00432273	0.39214	0.0110234	0.991205	0.999807	Treg	0h	CD28
unique	5513	202822822	1698.73	0.00195044	0.176755	0.0110347	0.991196	0.999798	Treg	6h	CTLA4
unique	3741	202764243	464.831	0.00251442	0.22778	0.0110388	0.991192	0.999977	Treg	24h	ICOS
unique	7460	202573688	328.576	-0.00450042	0.406798	-0.011063	0.991173	0.999798	Treg	6h	CTLA4
unique	3356	202635461	5820.92	-0.00185994	0.16793	-0.0110757	0.991163	0.999914	Tconv	24h	ICOS
unique	9793	203392606	5.18026	-0.0314271	2.8322	-0.0110963	0.991147	0.999798	Treg	6h	CTLA4
unique	5142	202977432	866.825	0.00267404	0.240959	0.0110975	0.991146	0.999798	Treg	6h	CTLA4
unique	2824	203417617	776.341	0.00203594	0.183345	0.0111044	0.99114	0.999977	Treg	24h	ICOS
unique	1144	203791577	38.6613	-0.00845842	0.76136	-0.0111096	0.991136	0.999977	Treg	24h	ICOS
unique	3922	203659510	346.424	0.00290106	0.260908	0.0111191	0.991128	0.999807	Treg	0h	CD28
unique	6866	203330494	1770.49	-0.00281949	0.253559	-0.0111197	0.991128	0.999914	Tconv	24h	ICOS
unique	6538	203154643	446.605	0.00258383	0.232058	0.0111344	0.991116	0.999807	Treg	0h	CD28
unique	11049	203253269	577.419	0.0047703	0.428358	0.0111363	0.991115	0.999914	Tconv	24h	ICOS
unique	6459	203119426	1298.94	0.00168551	0.151342	0.0111371	0.991114	0.999977	Treg	24h	ICOS
unique	10009	203574965	1820.98	0.0029085	0.260366	0.0111708	0.991087	0.999914	Tconv	24h	ICOS
unique	9701	202552694	273.062	0.00320539	0.286868	0.0111737	0.991085	0.999977	Treg	24h	ICOS
unique	1643	203808996	739.556	0.00432522	0.386896	0.0111793	0.99108	0.999914	Tconv	24h	ICOS
unique	7321	203412199	225.584	-0.00546699	0.48857	-0.0111898	0.991072	0.999731	Treg	0h	CTLA4
unique	3048	203819270	331.541	0.00295257	0.26367	0.011198	0.991065	0.999977	Treg	24h	ICOS
unique	5090	203112114	1375.52	-0.00297176	0.265111	-0.0112095	0.991056	0.998967	Tconv	0h	CD28
unique	9497	203534350	500.042	0.00373197	0.332106	0.0112373	0.991034	0.999798	Treg	6h	CTLA4
unique	7728	203359804	735.82	-0.00211998	0.188404	-0.0112523	0.991022	0.999807	Treg	0h	CD28
unique	10718	202909749	734.351	-0.00443164	0.393613	-0.0112589	0.991017	0.99993	Tconv	6h	CTLA4
unique	3210	203582649	466.603	0.00259208	0.229883	0.0112757	0.991004	0.999807	Treg	0h	CD28
unique	8901	202878264	1456.81	-0.00291031	0.257602	-0.0112977	0.990986	0.998967	Tconv	0h	CD28
unique	3774	203342491	721.902	0.00418796	0.370113	0.0113153	0.990972	0.999914	Tconv	24h	ICOS
unique	3374	203646094	717.464	0.00467206	0.412635	0.0113225	0.990966	0.999914	Tconv	24h	ICOS
unique	7295	203773911	2149.75	-0.00257545	0.226945	-0.0113483	0.990946	0.999914	Tconv	24h	ICOS
unique	2938	203954990	955.598	0.002941	0.258953	0.0113572	0.990938	0.999731	Treg	0h	CTLA4
unique	4209	202686271	663.822	0.00329087	0.289338	0.0113738	0.990925	0.999731	Treg	0h	CTLA4
unique	3618	202571531	146.733	0.00448139	0.393746	0.0113814	0.990919	0.999977	Treg	24h	ICOS
unique	3167	202690917	714.778	-0.0045307	0.398027	-0.0113829	0.990918	0.999914	Tconv	24h	ICOS
unique	8495	203126726	371.465	-0.00297835	0.261285	-0.0113989	0.990905	0.999807	Treg	0h	CD28
unique	7864	202539354	803.163	0.00422412	0.370542	0.0113998	0.990904	0.998967	Tconv	0h	CD28
unique	3018	202610831	2229.21	0.00254994	0.223451	0.0114116	0.990895	0.99993	Tconv	6h	CTLA4
unique	6699	203791811	431.018	-0.0051123	0.447672	-0.0114197	0.990889	0.998967	Tconv	0h	CD28
unique	6164	203244105	388.358	-0.00283733	0.248376	-0.0114235	0.990886	0.999977	Treg	24h	ICOS
unique	9635	202828822	605.923	0.00344225	0.301287	0.0114251	0.990884	0.999731	Treg	0h	CTLA4
unique	5976	203238616	1686.76	0.00146233	0.127596	0.0114606	0.990856	0.999807	Treg	0h	CD28
unique	1044	202596187	275.333	-0.00345622	0.301489	-0.0114638	0.990853	0.999977	Treg	24h	ICOS
unique	10327	203912065	696.073	0.00217298	0.188793	0.0115099	0.990817	0.999807	Treg	0h	CD28
unique	1489	202559819	32.7384	-0.00943625	0.818267	-0.011532	0.990799	0.999977	Treg	24h	ICOS
unique	343	203340668	725.118	-0.00319096	0.276298	-0.011549	0.990785	0.999731	Treg	0h	CTLA4
unique	9865	203034838	399.989	0.00544012	0.47049	0.0115627	0.990775	0.998967	Tconv	0h	CD28
unique	2086	203727308	390.593	0.00429515	0.371131	0.0115731	0.990766	0.999731	Treg	0h	CTLA4
unique	7052	203826112	671.368	0.00330224	0.284221	0.0116186	0.99073	0.999798	Treg	6h	CTLA4
unique	4041	203239769	2363.03	-0.00171232	0.147031	-0.0116459	0.990708	0.999798	Treg	6h	CTLA4
unique	3900	203736523	177.544	0.00423035	0.363009	0.0116536	0.990702	0.999807	Treg	0h	CD28
unique	778	203744159	1362.38	-0.00322223	0.27633	-0.0116608	0.990696	0.999914	Tconv	24h	ICOS
unique	4799	203691055	2177.4	0.00274335	0.235249	0.0116615	0.990696	0.999914	Tconv	24h	ICOS
unique	6122	203072330	474.706	-0.00379691	0.324978	-0.0116836	0.990678	0.999798	Treg	6h	CTLA4
unique	6142	203354731	984.494	0.00265453	0.22562	0.0117655	0.990613	0.999798	Treg	6h	CTLA4
unique	1200	202871235	546.319	0.00506117	0.430163	0.0117657	0.990613	0.999914	Tconv	24h	ICOS
unique	3148	203379239	117.175	-0.00541221	0.459968	-0.0117665	0.990612	0.999807	Treg	0h	CD28
unique	5090	203112114	1049.34	-0.00281556	0.238963	-0.0117824	0.990599	0.999798	Treg	6h	CTLA4
unique	732	202755173	396.966	0.00286391	0.242794	0.0117956	0.990589	0.999977	Treg	24h	ICOS
unique	6548	202817112	973.643	0.00350788	0.296538	0.0118295	0.990562	0.998967	Tconv	0h	CD28
unique	1505	203433643	494.589	-0.00269438	0.227753	-0.0118303	0.990561	0.999977	Treg	24h	ICOS
unique	103	202648031	312.87	-0.0032961	0.27786	-0.0118624	0.990535	0.999977	Treg	24h	ICOS
unique	11370	203227787	2415.1	0.00134951	0.113694	0.0118697	0.99053	0.999807	Treg	0h	CD28
unique	379	203440599	2473.68	0.00169561	0.142728	0.01188	0.990521	0.999798	Treg	6h	CTLA4
unique	7730	203457710	124.692	-0.00517721	0.435582	-0.0118857	0.990517	0.999807	Treg	0h	CD28
unique	1985	203685503	704.983	-0.00231013	0.194348	-0.0118866	0.990516	0.999977	Treg	24h	ICOS
unique	10874	203328085	1433.43	-0.00226247	0.190296	-0.0118892	0.990514	0.999798	Treg	6h	CTLA4
unique	8901	202878264	1078.47	-0.00276078	0.231896	-0.0119053	0.990501	0.999731	Treg	0h	CTLA4
unique	2141	203442509	903.788	-0.00425071	0.356703	-0.0119167	0.990492	0.99993	Tconv	6h	CTLA4
unique	3680	203454021	492.612	0.00568924	0.477192	0.0119223	0.990488	0.99993	Tconv	6h	CTLA4
unique	3273	203579622	494.229	-0.00262799	0.220392	-0.0119242	0.990486	0.999977	Treg	24h	ICOS
unique	9108	202634893	1737.51	-0.00299761	0.251137	-0.0119361	0.990477	0.99993	Tconv	6h	CTLA4
unique	3548	203423741	1185.71	0.00316318	0.264551	0.0119568	0.99046	0.999731	Treg	0h	CTLA4
unique	2822	203778635	1032.48	0.00375438	0.313425	0.0119786	0.990443	0.999914	Tconv	24h	ICOS
unique	7865	203460513	633.967	0.00432018	0.360543	0.0119824	0.99044	0.998967	Tconv	0h	CD28
unique	9353	203515048	1201.5	0.00179011	0.149058	0.0120095	0.990418	0.999807	Treg	0h	CD28
unique	7531	203285030	1049.27	0.00264828	0.220142	0.0120299	0.990402	0.999798	Treg	6h	CTLA4
unique	1134	202656047	1598.93	-0.00317119	0.263591	-0.0120307	0.990401	0.99993	Tconv	6h	CTLA4
unique	7488	203555984	293.735	-0.00519021	0.431357	-0.0120323	0.9904	0.999798	Treg	6h	CTLA4
unique	4121	203878282	370.131	0.00487245	0.404867	0.0120347	0.990398	0.999798	Treg	6h	CTLA4
unique	2321	203143008	1069.29	-0.0027944	0.231649	-0.0120631	0.990375	0.999731	Treg	0h	CTLA4
unique	1905	203706548	850.981	0.00300908	0.24908	0.0120808	0.990361	0.999798	Treg	6h	CTLA4
unique	4331	203880336	133.458	0.0100057	0.828027	0.0120838	0.990359	0.99993	Tconv	6h	CTLA4
unique	8682	203830639	1213.89	0.00266587	0.220146	0.0121095	0.990338	0.999731	Treg	0h	CTLA4
unique	8505	202882679	784.766	0.00434388	0.358411	0.0121198	0.99033	0.999914	Tconv	24h	ICOS
unique	11322	203160924	499.635	0.00266283	0.219269	0.0121441	0.990311	0.999977	Treg	24h	ICOS
unique	10015	203748132	282.623	-0.00350541	0.288044	-0.0121697	0.99029	0.999977	Treg	24h	ICOS
unique	7769	202658600	589.347	-0.00491105	0.403269	-0.0121781	0.990284	0.998967	Tconv	0h	CD28
unique	7175	203328973	1432.66	0.00365162	0.299328	0.0121994	0.990267	0.999914	Tconv	24h	ICOS
unique	233	203492303	375.002	0.00617009	0.505718	0.0122007	0.990266	0.99993	Tconv	6h	CTLA4
unique	8983	203829710	70.0889	0.00726163	0.593061	0.0122443	0.990231	0.999807	Treg	0h	CD28
unique	2798	203431417	110.901	-0.00547347	0.446766	-0.0122513	0.990225	0.999977	Treg	24h	ICOS
unique	2790	203841878	659.033	-0.00350122	0.285633	-0.0122577	0.99022	0.999798	Treg	6h	CTLA4
unique	5497	202620277	542.217	0.00520635	0.424551	0.0122632	0.990216	0.99993	Tconv	6h	CTLA4
unique	2782	203751654	1518.41	-0.00233258	0.190196	-0.0122641	0.990215	0.999798	Treg	6h	CTLA4
unique	6784	203732607	595.578	0.00363148	0.295926	0.0122716	0.990209	0.999798	Treg	6h	CTLA4
unique	5065	203876819	671.701	-0.00234691	0.191175	-0.0122763	0.990205	0.999807	Treg	0h	CD28
unique	3110	203592830	594.738	0.00424839	0.345887	0.0122826	0.9902	0.999731	Treg	0h	CTLA4
unique	9009	203877775	99.2868	0.00657231	0.534683	0.012292	0.990193	0.999807	Treg	0h	CD28
unique	5036	203126675	482.059	0.00282547	0.229841	0.0122932	0.990192	0.999807	Treg	0h	CD28
unique	7128	202629194	1758.01	-0.00280828	0.227998	-0.0123171	0.990173	0.998967	Tconv	0h	CD28
unique	10412	203039880	524.614	0.00382622	0.310289	0.0123311	0.990161	0.999798	Treg	6h	CTLA4
unique	2043	203409657	508.203	-0.00391639	0.317415	-0.0123384	0.990156	0.999798	Treg	6h	CTLA4
unique	1157	203633041	453.342	-0.0028258	0.228924	-0.0123438	0.990151	0.999977	Treg	24h	ICOS
unique	5836	202772392	1255.25	0.00356445	0.28876	0.012344	0.990151	0.999914	Tconv	24h	ICOS
unique	8599	203062850	325.639	0.00568411	0.459943	0.0123583	0.99014	0.999798	Treg	6h	CTLA4
unique	10676	203897125	1004.93	-0.00393305	0.317565	-0.012385	0.990118	0.999914	Tconv	24h	ICOS
unique	10570	203413919	485.778	0.00596948	0.481899	0.0123874	0.990117	0.998967	Tconv	0h	CD28
unique	1966	202982619	356.709	0.00315609	0.254682	0.0123923	0.990113	0.999977	Treg	24h	ICOS
unique	6394	203675991	99.222	-0.0061549	0.496418	-0.0123986	0.990108	0.999977	Treg	24h	ICOS
unique	6010	202925918	1334	-0.00360436	0.29066	-0.0124006	0.990106	0.999914	Tconv	24h	ICOS
unique	5903	203014696	2292.05	0.00264738	0.213455	0.0124025	0.990104	0.998967	Tconv	0h	CD28
unique	4231	203841523	619.647	0.00591039	0.476466	0.0124046	0.990103	0.99993	Tconv	6h	CTLA4
unique	1935	203678698	1621.5	-0.00317146	0.255531	-0.0124113	0.990098	0.999914	Tconv	24h	ICOS
unique	5898	203311800	678.134	-0.00436119	0.351132	-0.0124204	0.99009	0.998967	Tconv	0h	CD28
unique	9928	203584770	642.327	-0.00270896	0.217923	-0.0124308	0.990082	0.999807	Treg	0h	CD28
unique	1721	203765762	444.922	-0.00614672	0.493944	-0.0124442	0.990071	0.99993	Tconv	6h	CTLA4
unique	4510	202559783	588.831	-0.00508403	0.406309	-0.0125127	0.990017	0.999914	Tconv	24h	ICOS
unique	9479	203473123	493.77	-0.00285667	0.228232	-0.0125165	0.990014	0.999807	Treg	0h	CD28
unique	10348	203197310	323.033	-0.00408503	0.326348	-0.0125174	0.990013	0.999807	Treg	0h	CD28
unique	9819	203680592	746.481	-0.00354974	0.283466	-0.0125226	0.990009	0.999731	Treg	0h	CTLA4
unique	6681	202831494	464.948	0.00289427	0.231106	0.0125236	0.990008	0.999977	Treg	24h	ICOS
unique	9279	202689895	3683.67	0.00203089	0.162145	0.0125251	0.990007	0.998967	Tconv	0h	CD28
unique	2175	202871046	3813.49	-0.00151004	0.12051	-0.0125304	0.990002	0.999798	Treg	6h	CTLA4
unique	8389	202756662	773.053	0.00453131	0.361426	0.0125373	0.989997	0.999914	Tconv	24h	ICOS
unique	5049	203878985	492.153	-0.00400855	0.318605	-0.0125816	0.989962	0.999798	Treg	6h	CTLA4
unique	10269	203407321	414.017	0.00361483	0.2871	0.0125908	0.989954	0.999807	Treg	0h	CD28
unique	8806	202570182	495.027	0.0027739	0.220213	0.0125964	0.98995	0.999807	Treg	0h	CD28
unique	6495	203904120	2875.91	0.00188837	0.149898	0.0125977	0.989949	0.999731	Treg	0h	CTLA4
unique	10931	202757036	798.42	0.00323106	0.256316	0.0126057	0.989942	0.999798	Treg	6h	CTLA4
unique	8063	203803278	1011.44	-0.00305639	0.242057	-0.0126267	0.989926	0.999731	Treg	0h	CTLA4
unique	2828	203707912	897.907	0.00322637	0.255342	0.0126355	0.989919	0.999798	Treg	6h	CTLA4
unique	8656	202871261	1683.83	-0.00237491	0.187922	-0.0126377	0.989917	0.999731	Treg	0h	CTLA4
unique	9551	203015938	687.813	0.0023955	0.189501	0.0126411	0.989914	0.999807	Treg	0h	CD28
unique	1177	203829983	389.366	-0.0032549	0.25699	-0.0126655	0.989895	0.999807	Treg	0h	CD28
unique	5175	203367023	268.595	0.0056366	0.444603	0.0126778	0.989885	0.999731	Treg	0h	CTLA4
unique	2857	203043370	965.463	-0.00314189	0.24771	-0.0126837	0.98988	0.999798	Treg	6h	CTLA4
unique	968	202563522	535.48	0.00548326	0.432246	0.0126855	0.989879	0.99993	Tconv	6h	CTLA4
unique	7807	203277007	677.5	-0.00484245	0.38142	-0.0126959	0.98987	0.99993	Tconv	6h	CTLA4
unique	4448	203892368	1392.6	0.0041528	0.326989	0.0127001	0.989867	0.998967	Tconv	0h	CD28
unique	11397	203646685	409.514	-0.00327057	0.256934	-0.0127292	0.989844	0.999977	Treg	24h	ICOS
unique	2750	203032059	612.508	0.00394623	0.309594	0.0127465	0.98983	0.999731	Treg	0h	CTLA4
unique	6209	203959120	375.425	-0.00641247	0.502677	-0.0127566	0.989822	0.999914	Tconv	24h	ICOS
unique	5888	203447324	650.032	0.00250749	0.19638	0.0127686	0.989812	0.999977	Treg	24h	ICOS
unique	8049	202895065	753.467	0.00462145	0.361704	0.0127769	0.989806	0.99993	Tconv	6h	CTLA4
unique	559	203454547	191.5	0.00452211	0.353877	0.0127788	0.989804	0.999807	Treg	0h	CD28
unique	9909	203612517	1646.71	-0.00178322	0.139415	-0.0127907	0.989795	0.999977	Treg	24h	ICOS
unique	180	202664150	476.702	0.00437471	0.341614	0.012806	0.989783	0.999731	Treg	0h	CTLA4
unique	1575	203287911	266.199	-0.00383828	0.299288	-0.0128247	0.989768	0.999807	Treg	0h	CD28
unique	11177	202889008	805.588	0.00347942	0.270607	0.0128579	0.989741	0.999731	Treg	0h	CTLA4
unique	1502	203157174	772.523	0.00507702	0.394579	0.0128669	0.989734	0.99993	Tconv	6h	CTLA4
unique	6314	203681760	457.669	-0.0059807	0.464069	-0.0128875	0.989718	0.999914	Tconv	24h	ICOS
unique	1996	203484314	1776.17	-0.00304171	0.235971	-0.0128902	0.989715	0.998967	Tconv	0h	CD28
unique	9948	202682331	761.156	-0.0034988	0.271422	-0.0128906	0.989715	0.999731	Treg	0h	CTLA4
unique	9028	203325120	198.286	-0.00896433	0.69315	-0.0129327	0.989681	0.999914	Tconv	24h	ICOS
unique	5800	202660976	1816.52	0.00315788	0.24388	0.0129485	0.989669	0.99993	Tconv	6h	CTLA4
unique	7880	202736776	1272.51	0.00424526	0.327215	0.0129739	0.989649	0.99993	Tconv	6h	CTLA4
unique	6510	203328996	1248.07	-0.00199426	0.153632	-0.0129807	0.989643	0.999977	Treg	24h	ICOS
unique	62	203761932	1129.15	-0.00206441	0.158763	-0.0130031	0.989625	0.999977	Treg	24h	ICOS
unique	3687	203782223	435.772	0.00303735	0.233277	0.0130203	0.989612	0.999977	Treg	24h	ICOS
unique	9844	202568893	203.056	-0.00436785	0.335213	-0.0130301	0.989604	0.999977	Treg	24h	ICOS
unique	10578	202765024	858.36	-0.00470171	0.360261	-0.0130509	0.989587	0.999914	Tconv	24h	ICOS
unique	10429	203325131	212.564	0.00444575	0.340493	0.0130568	0.989582	0.999977	Treg	24h	ICOS
unique	7380	202767798	774.046	0.00480328	0.366346	0.0131113	0.989539	0.999914	Tconv	24h	ICOS
unique	8532	203760712	77.6549	0.00707672	0.53965	0.0131135	0.989537	0.999807	Treg	0h	CD28
unique	10800	203606546	4318.51	0.00225669	0.171836	0.0131328	0.989522	0.999914	Tconv	24h	ICOS
unique	3731	203819139	462.045	0.00447895	0.340965	0.0131361	0.989519	0.999798	Treg	6h	CTLA4
unique	10574	203196134	352.059	0.00495526	0.376806	0.0131507	0.989508	0.999798	Treg	6h	CTLA4
unique	1988	202674598	604.917	0.0026546	0.201307	0.0131869	0.989479	0.999807	Treg	0h	CD28
unique	3032	203388380	505.083	-0.00296316	0.224699	-0.0131873	0.989478	0.999977	Treg	24h	ICOS
unique	9384	203746425	197.674	0.00445481	0.336987	0.0132195	0.989453	0.999977	Treg	24h	ICOS
unique	9219	203738728	423.723	-0.00314773	0.237973	-0.0132272	0.989446	0.999977	Treg	24h	ICOS
unique	8307	202800228	508.262	-0.00435501	0.329193	-0.0132294	0.989445	0.999798	Treg	6h	CTLA4
unique	222	203537445	464.31	-0.00485188	0.366726	-0.0132303	0.989444	0.999798	Treg	6h	CTLA4
unique	6720	203130372	943.169	0.00305219	0.230472	0.0132432	0.989434	0.999798	Treg	6h	CTLA4
unique	9701	202552694	229.489	0.00439811	0.331755	0.0132571	0.989423	0.999807	Treg	0h	CD28
unique	3315	202736900	531.116	0.00295636	0.22264	0.0132786	0.989405	0.999807	Treg	0h	CD28
unique	7909	202925968	408.639	0.0032065	0.241405	0.0132827	0.989402	0.999807	Treg	0h	CD28
unique	9505	203775785	314.397	0.00361741	0.272318	0.0132838	0.989401	0.999977	Treg	24h	ICOS
unique	516	203382169	278.907	-0.00383073	0.287683	-0.0133158	0.989376	0.999977	Treg	24h	ICOS
unique	10520	203687490	1615.71	0.00262602	0.197063	0.0133258	0.989368	0.999731	Treg	0h	CTLA4
unique	10224	203850943	445.073	-0.00583342	0.437731	-0.0133265	0.989367	0.998958	Tconv	0h	CD28
unique	9585	203126210	720.505	-0.00457677	0.342347	-0.0133688	0.989334	0.998958	Tconv	0h	CD28
unique	11452	203328926	2048.28	0.00238591	0.178296	0.0133817	0.989323	0.999731	Treg	0h	CTLA4
unique	7709	202780664	918.668	-0.00232512	0.173678	-0.0133876	0.989319	0.999977	Treg	24h	ICOS
unique	7360	202871543	2096.81	0.0027805	0.207548	0.0133969	0.989311	0.998958	Tconv	0h	CD28
unique	6971	203692486	450.387	-0.005577	0.416036	-0.0134051	0.989305	0.999731	Treg	0h	CTLA4
unique	3298	202619697	532.274	0.00635428	0.472511	0.0134479	0.98927	0.999914	Tconv	24h	ICOS
unique	3133	202544403	474.328	-0.00587115	0.435766	-0.0134732	0.98925	0.998958	Tconv	0h	CD28
unique	9309	202872095	1890.37	0.00187638	0.139236	0.0134762	0.989248	0.999977	Treg	24h	ICOS
unique	3282	203739643	415.857	0.00470316	0.348988	0.0134766	0.989248	0.999798	Treg	6h	CTLA4
unique	9813	203238964	2322.88	0.00264387	0.196155	0.0134785	0.989246	0.998958	Tconv	0h	CD28
unique	9159	202767767	813.052	-0.00494404	0.366502	-0.0134898	0.989237	0.99993	Tconv	6h	CTLA4
unique	349	203613974	1059.18	0.00443039	0.327941	0.0135097	0.989221	0.999914	Tconv	24h	ICOS
unique	4946	203455599	769.067	-0.00472249	0.349404	-0.0135159	0.989216	0.998958	Tconv	0h	CD28
unique	207	203527435	1452.16	-0.00364121	0.269358	-0.0135181	0.989214	0.999914	Tconv	24h	ICOS
unique	6290	203937160	902.711	0.00449723	0.33264	0.0135198	0.989213	0.99993	Tconv	6h	CTLA4
unique	2303	203562764	333.351	0.00382892	0.283205	0.01352	0.989213	0.999807	Treg	0h	CD28
unique	2571	203530581	540.761	0.00594323	0.439067	0.013536	0.9892	0.99993	Tconv	6h	CTLA4
unique	3651	202636037	815.359	0.00243001	0.17934	0.0135497	0.989189	0.999977	Treg	24h	ICOS
unique	2727	203025050	304.629	-0.00374534	0.276392	-0.0135508	0.989188	0.999977	Treg	24h	ICOS
unique	635	203811465	450.729	0.00327354	0.241283	0.0135672	0.989175	0.999977	Treg	24h	ICOS
unique	1165	203956902	140.81	0.00552587	0.406775	0.0135846	0.989161	0.999807	Treg	0h	CD28
unique	3519	203577731	1820.11	-0.0036055	0.265324	-0.0135891	0.989158	0.999914	Tconv	24h	ICOS
unique	4829	203015894	932.57	0.0045616	0.335137	0.0136111	0.98914	0.99993	Tconv	6h	CTLA4
unique	7601	203239378	3765.45	0.00192799	0.141558	0.0136198	0.989133	0.999731	Treg	0h	CTLA4
unique	1475	203884936	177.387	-0.00813374	0.594567	-0.0136801	0.989085	0.999798	Treg	6h	CTLA4
unique	3733	203570655	1006.56	-0.00496981	0.363065	-0.0136885	0.989079	0.99993	Tconv	6h	CTLA4
unique	449	203445640	2462.46	0.00308176	0.224559	0.0137236	0.98905	0.99993	Tconv	6h	CTLA4
unique	2912	203826776	484.991	0.00306142	0.223035	0.0137262	0.989048	0.999977	Treg	24h	ICOS
unique	9765	202552881	1410.38	0.00374225	0.272177	0.0137493	0.98903	0.999914	Tconv	24h	ICOS
unique	4772	203144618	917.314	-0.00230444	0.167601	-0.0137496	0.98903	0.999807	Treg	0h	CD28
unique	9106	202641164	1070.62	-0.00428195	0.311283	-0.0137558	0.989025	0.99993	Tconv	6h	CTLA4
unique	3202	203110192	850.843	-0.00251971	0.182774	-0.0137859	0.989001	0.999977	Treg	24h	ICOS
unique	1352	202940652	198.06	0.00477466	0.346214	0.0137911	0.988997	0.999807	Treg	0h	CD28
unique	8214	203435668	401.729	-0.00691608	0.500777	-0.0138107	0.988981	0.999914	Tconv	24h	ICOS
unique	9475	202977635	468.198	-0.00314526	0.22774	-0.0138107	0.988981	0.999977	Treg	24h	ICOS
unique	8362	202942825	346.25	0.00358915	0.259855	0.0138121	0.98898	0.999977	Treg	24h	ICOS
unique	111	203617859	758.646	-0.00376282	0.272344	-0.0138164	0.988976	0.999731	Treg	0h	CTLA4
unique	582	203715386	594.449	-0.00558134	0.403665	-0.0138267	0.988968	0.999914	Tconv	24h	ICOS
unique	10795	202584088	692.945	-0.00482812	0.349037	-0.0138327	0.988963	0.998958	Tconv	0h	CD28
unique	1696	203947713	52.685	0.0137433	0.993477	0.0138335	0.988963	0.999731	Treg	0h	CTLA4
unique	7210	203390975	563.86	-0.00667513	0.481998	-0.0138489	0.988951	0.99993	Tconv	6h	CTLA4
unique	8322	203606127	1455.54	-0.00388017	0.279587	-0.0138782	0.988927	0.999914	Tconv	24h	ICOS
unique	1038	203790651	839.498	0.00513033	0.369096	0.0138997	0.98891	0.999914	Tconv	24h	ICOS
unique	2120	203205915	420.516	0.00358199	0.257525	0.0139093	0.988902	0.999807	Treg	0h	CD28
unique	885	203149104	1998.43	-0.00305219	0.219152	-0.0139273	0.988888	0.998958	Tconv	0h	CD28
unique	4734	202992047	757.926	0.0025573	0.18361	0.0139279	0.988888	0.999807	Treg	0h	CD28
unique	8040	202561467	619.198	-0.00403724	0.289502	-0.0139455	0.988873	0.999798	Treg	6h	CTLA4
unique	8069	203691807	1107.35	-0.00393781	0.281902	-0.0139687	0.988855	0.998958	Tconv	0h	CD28
unique	3856	203945579	1650.88	-0.00258343	0.184694	-0.0139877	0.98884	0.999798	Treg	6h	CTLA4
unique	6954	203451803	882.95	-0.00383878	0.274314	-0.0139941	0.988835	0.999798	Treg	6h	CTLA4
unique	3615	203683813	852.253	0.00361506	0.258318	0.0139946	0.988834	0.999731	Treg	0h	CTLA4
unique	8312	203238798	2963.96	-0.00213315	0.151827	-0.0140498	0.98879	0.999731	Treg	0h	CTLA4
unique	8390	202758349	675.145	0.0050279	0.35725	0.0140739	0.988771	0.998958	Tconv	0h	CD28
unique	4924	202833036	1030.17	-0.00457376	0.324595	-0.0140907	0.988758	0.999914	Tconv	24h	ICOS
unique	5386	202736399	417.597	-0.00710906	0.50362	-0.0141159	0.988738	0.999914	Tconv	24h	ICOS
unique	10958	202554735	501	-0.00695697	0.49218	-0.014135	0.988722	0.999914	Tconv	24h	ICOS
unique	705	203360298	807.641	0.00390684	0.275926	0.014159	0.988703	0.999798	Treg	6h	CTLA4
unique	8338	203279499	1066.08	-0.00245938	0.173423	-0.0141814	0.988685	0.999807	Treg	0h	CD28
unique	5905	202609904	3730.01	-0.00287219	0.20221	-0.0142039	0.988667	0.999914	Tconv	24h	ICOS
unique	7865	203460513	310.176	0.00425129	0.299165	0.0142105	0.988662	0.999977	Treg	24h	ICOS
unique	8194	203010530	885.4	-0.00507463	0.356589	-0.014231	0.988646	0.99993	Tconv	6h	CTLA4
unique	8999	203445525	221.161	0.00493247	0.34641	0.0142388	0.988639	0.999807	Treg	0h	CD28
unique	4212	203888652	621.772	-0.00566058	0.397538	-0.0142391	0.988639	0.999914	Tconv	24h	ICOS
unique	6821	203330613	834.205	0.00471435	0.330699	0.0142557	0.988626	0.998958	Tconv	0h	CD28
unique	2239	203347308	786.183	-0.00384884	0.269612	-0.0142755	0.98861	0.999798	Treg	6h	CTLA4
unique	2406	202924611	1985.24	-0.00303947	0.212903	-0.0142763	0.98861	0.998958	Tconv	0h	CD28
unique	10323	203014656	1810.48	0.0031771	0.222297	0.0142921	0.988597	0.998958	Tconv	0h	CD28
unique	9864	203320793	462.125	0.00601139	0.420083	0.01431	0.988583	0.998958	Tconv	0h	CD28
unique	139	203535659	653.248	-0.00554932	0.387773	-0.0143107	0.988582	0.999914	Tconv	24h	ICOS
unique	7771	203933202	317.109	0.00391346	0.273347	0.0143168	0.988577	0.999807	Treg	0h	CD28
unique	7350	203120857	371.948	0.00547128	0.381855	0.0143282	0.988568	0.999731	Treg	0h	CTLA4
unique	8357	203239419	4378.03	0.0026398	0.18414	0.0143358	0.988562	0.999914	Tconv	24h	ICOS
unique	6061	202589752	1305.25	0.00408106	0.284672	0.014336	0.988562	0.999914	Tconv	24h	ICOS
unique	2832	202734783	1333.54	0.00423008	0.29492	0.0143431	0.988556	0.99993	Tconv	6h	CTLA4
unique	5775	203593818	579.139	-0.0029336	0.204523	-0.0143436	0.988556	0.999807	Treg	0h	CD28
unique	3537	203212717	219.085	0.00764204	0.532147	0.0143608	0.988542	0.999798	Treg	6h	CTLA4
unique	5224	202819737	363.951	-0.00679984	0.473396	-0.014364	0.98854	0.998958	Tconv	0h	CD28
unique	3162	202691535	301.043	0.00400905	0.278804	0.0143794	0.988527	0.999807	Treg	0h	CD28
unique	2813	203959525	1644.68	-0.00259939	0.180673	-0.0143872	0.988521	0.999798	Treg	6h	CTLA4
unique	9024	203347472	761.244	-0.00268758	0.186304	-0.0144257	0.98849	0.999807	Treg	0h	CD28
unique	6884	203907462	824.725	0.00251493	0.174334	0.0144259	0.98849	0.999807	Treg	0h	CD28
unique	6596	203708609	212.159	0.00723698	0.501257	0.0144377	0.988481	0.999731	Treg	0h	CTLA4
unique	110	203013339	571.952	-0.00303997	0.210282	-0.0144566	0.988466	0.999977	Treg	24h	ICOS
unique	8273	203187068	1017.72	-0.0045681	0.315947	-0.0144585	0.988464	0.999914	Tconv	24h	ICOS
unique	4046	203242643	1078.02	-0.00229337	0.158299	-0.0144876	0.988441	0.999807	Treg	0h	CD28
unique	6737	202880927	410.62	0.00756329	0.522036	0.0144881	0.988441	0.99993	Tconv	6h	CTLA4
unique	4610	203857827	381.371	-0.00527386	0.363301	-0.0145165	0.988418	0.999798	Treg	6h	CTLA4
unique	2715	202752005	1917.93	-0.0031328	0.215746	-0.0145208	0.988414	0.998958	Tconv	0h	CD28
unique	7277	203574790	605.647	0.00475572	0.327395	0.0145259	0.98841	0.999731	Treg	0h	CTLA4
unique	1545	203773735	1554.18	0.00449476	0.30937	0.0145288	0.988408	0.99993	Tconv	6h	CTLA4
unique	5303	203034153	497.822	-0.00640818	0.440635	-0.0145431	0.988397	0.99993	Tconv	6h	CTLA4
unique	4218	203208713	1309.86	-0.00297172	0.204181	-0.0145543	0.988388	0.999798	Treg	6h	CTLA4
unique	9434	202673219	476.833	0.00326454	0.224157	0.0145636	0.98838	0.999977	Treg	24h	ICOS
unique	7007	203575558	510.431	-0.00586978	0.402312	-0.0145901	0.988359	0.998958	Tconv	0h	CD28
unique	4186	203775937	447.602	-0.00528777	0.362214	-0.0145985	0.988353	0.999731	Treg	0h	CTLA4
unique	10892	203714548	459.708	-0.00666059	0.456242	-0.0145988	0.988352	0.999914	Tconv	24h	ICOS
unique	11215	203081749	96.9817	0.0107415	0.734453	0.0146252	0.988331	0.999798	Treg	6h	CTLA4
unique	11504	203535004	2234.52	-0.00340273	0.232185	-0.0146552	0.988307	0.99993	Tconv	6h	CTLA4
unique	3911	203510641	293.451	-0.0042644	0.290979	-0.0146554	0.988307	0.999977	Treg	24h	ICOS
unique	5025	203138261	529.295	-0.00317213	0.21621	-0.0146715	0.988294	0.999807	Treg	0h	CD28
unique	6163	203510612	414.546	0.0065987	0.449216	0.0146894	0.98828	0.998958	Tconv	0h	CD28
unique	1614	203379104	772.322	-0.00315598	0.214759	-0.0146954	0.988275	0.999977	Treg	24h	ICOS
unique	8980	202994578	586.477	0.00473086	0.32167	0.0147072	0.988266	0.999731	Treg	0h	CTLA4
unique	4422	203786131	472.859	-0.00493132	0.334853	-0.0147268	0.98825	0.999798	Treg	6h	CTLA4
unique	3076	203056245	474.966	-0.00525372	0.356421	-0.0147402	0.988239	0.999731	Treg	0h	CTLA4
unique	3721	203416242	1030.12	0.00463318	0.313508	0.0147785	0.988209	0.999914	Tconv	24h	ICOS
unique	3793	203851820	199.609	0.00490318	0.331666	0.0147835	0.988205	0.999977	Treg	24h	ICOS
unique	8178	203096321	1408.66	-0.00402523	0.27221	-0.0147872	0.988202	0.99993	Tconv	6h	CTLA4
unique	6088	203592776	1411.35	0.00206262	0.1394	0.0147963	0.988195	0.999807	Treg	0h	CD28
unique	7344	203565554	371.029	0.00374269	0.252869	0.0148009	0.988191	0.999807	Treg	0h	CD28
unique	3538	202532817	714.996	0.00641955	0.433062	0.0148236	0.988173	0.99993	Tconv	6h	CTLA4
unique	2752	203787031	66.5234	-0.00835351	0.562886	-0.0148405	0.988159	0.999977	Treg	24h	ICOS
unique	10467	203845678	261.835	-0.0093162	0.627144	-0.014855	0.988148	0.999914	Tconv	24h	ICOS
unique	1618	203781094	2618.48	0.00312946	0.21061	0.014859	0.988145	0.999914	Tconv	24h	ICOS
unique	11052	203216123	430.155	0.00698073	0.46816	0.014911	0.988103	0.998958	Tconv	0h	CD28
unique	2488	203299991	974.846	-0.00339548	0.227609	-0.014918	0.988098	0.999798	Treg	6h	CTLA4
unique	7	203703763	496.718	-0.00329294	0.220678	-0.0149219	0.988094	0.999807	Treg	0h	CD28
unique	9521	203810327	4871.31	-0.0021287	0.142638	-0.0149238	0.988093	0.998958	Tconv	0h	CD28
unique	10821	203690311	607.742	-0.00435694	0.291725	-0.0149351	0.988084	0.999798	Treg	6h	CTLA4
unique	2237	202911700	794.596	-0.00272994	0.182555	-0.0149541	0.988069	0.999977	Treg	24h	ICOS
unique	4459	203041871	532.308	-0.00664663	0.444233	-0.0149621	0.988062	0.999914	Tconv	24h	ICOS
unique	8877	202874418	338.32	0.00399682	0.267018	0.0149683	0.988057	0.999807	Treg	0h	CD28
unique	462	203276584	1591.32	0.00323431	0.216058	0.0149696	0.988056	0.999731	Treg	0h	CTLA4
unique	6149	202573834	470.231	-0.0033754	0.225004	-0.0150015	0.988031	0.999977	Treg	24h	ICOS
unique	8902	202987742	172.163	-0.00534834	0.3565	-0.0150023	0.98803	0.999977	Treg	24h	ICOS
unique	4799	203691055	1650.01	-0.00368484	0.245355	-0.0150184	0.988017	0.998958	Tconv	0h	CD28
unique	171	203403434	709.047	-0.00420089	0.279239	-0.0150441	0.987997	0.999731	Treg	0h	CTLA4
unique	144	203229277	722.787	-0.00533254	0.354068	-0.0150608	0.987984	0.998958	Tconv	0h	CD28
unique	9771	203014803	171.121	0.0103551	0.687166	0.0150693	0.987977	0.998958	Tconv	0h	CD28
unique	3841	203914397	2034.78	-0.00264078	0.17518	-0.0150746	0.987973	0.999798	Treg	6h	CTLA4
unique	10659	202707362	952.381	0.00382582	0.253457	0.0150945	0.987957	0.999731	Treg	0h	CTLA4
unique	5617	202924775	952.58	0.00260678	0.172473	0.0151141	0.987941	0.999977	Treg	24h	ICOS
unique	3002	203296467	812.7	0.00276613	0.182551	0.0151526	0.98791	0.999977	Treg	24h	ICOS
unique	8303	203737732	440.964	-0.00513644	0.337605	-0.0152144	0.987861	0.999798	Treg	6h	CTLA4
unique	1417	203126582	787.751	-0.00601039	0.394956	-0.0152179	0.987858	0.99993	Tconv	6h	CTLA4
unique	10717	203567451	2148.55	-0.00383139	0.251152	-0.0152553	0.987829	0.999914	Tconv	24h	ICOS
unique	6448	203849146	234.794	-0.00484144	0.316556	-0.0152941	0.987798	0.999977	Treg	24h	ICOS
unique	10192	203459464	114.278	-0.0068518	0.447067	-0.0153261	0.987772	0.999977	Treg	24h	ICOS
unique	9215	203717293	337.683	0.00411759	0.268549	0.0153327	0.987767	0.999807	Treg	0h	CD28
unique	717	203300044	261.93	0.00692417	0.451416	0.0153388	0.987762	0.999731	Treg	0h	CTLA4
unique	6173	203915482	362.591	0.0057109	0.371626	0.0153673	0.987739	0.999798	Treg	6h	CTLA4
unique	7463	202567566	246.281	0.00485218	0.315407	0.0153839	0.987726	0.999977	Treg	24h	ICOS
unique	6850	203604503	440.718	0.00721695	0.469125	0.0153839	0.987726	0.999914	Tconv	24h	ICOS
unique	4728	203637049	814.011	-0.00273884	0.178012	-0.0153857	0.987725	0.999807	Treg	0h	CD28
unique	10039	203144774	245.386	-0.00473477	0.307711	-0.0153871	0.987723	0.999807	Treg	0h	CD28
unique	6640	203737908	365.774	-0.00391834	0.254097	-0.0154206	0.987697	0.999977	Treg	24h	ICOS
unique	2842	202775885	364.565	-0.00392695	0.254382	-0.0154372	0.987683	0.999807	Treg	0h	CD28
unique	2936	202831520	792.499	-0.00549308	0.355826	-0.0154375	0.987683	0.999914	Tconv	24h	ICOS
unique	1871	203830561	344.378	0.00424354	0.274409	0.0154643	0.987662	0.999977	Treg	24h	ICOS
unique	2172	203838724	1717.6	0.00266356	0.172142	0.015473	0.987655	0.999798	Treg	6h	CTLA4
unique	45	203661756	599.922	-0.00336124	0.217197	-0.0154755	0.987653	0.999977	Treg	24h	ICOS
unique	3589	202823420	389.007	0.00405356	0.261259	0.0155155	0.987621	0.999807	Treg	0h	CD28
unique	3938	202569705	671.132	-0.00453084	0.29191	-0.0155214	0.987616	0.999798	Treg	6h	CTLA4
unique	3601	202759035	729.398	-0.00592215	0.38142	-0.0155266	0.987612	0.99993	Tconv	6h	CTLA4
unique	5303	203034153	368.523	0.00392157	0.251557	0.0155892	0.987562	0.999977	Treg	24h	ICOS
unique	1049	203133475	406.995	0.00567678	0.363937	0.0155983	0.987555	0.999731	Treg	0h	CTLA4
unique	7873	203842380	515.908	0.00381709	0.244635	0.0156032	0.987551	0.999977	Treg	24h	ICOS
unique	8053	203714358	490.461	0.00651351	0.417361	0.0156064	0.987548	0.998958	Tconv	0h	CD28
unique	5104	203194737	2717.83	-0.00239504	0.153377	-0.0156154	0.987541	0.999731	Treg	0h	CTLA4
unique	2005	202900383	1077.08	0.00485854	0.310927	0.015626	0.987533	0.99993	Tconv	6h	CTLA4
unique	4349	202944194	311.397	0.00803294	0.512799	0.0156649	0.987502	0.998958	Tconv	0h	CD28
unique	396	203815214	815.949	0.00281006	0.179281	0.0156741	0.987494	0.999977	Treg	24h	ICOS
unique	1967	202790635	650.816	0.00319924	0.203926	0.0156882	0.987483	0.999977	Treg	24h	ICOS
unique	9638	202790766	325.29	0.00656049	0.417942	0.0156972	0.987476	0.999731	Treg	0h	CTLA4
unique	2842	202775885	518.363	-0.00576781	0.367181	-0.0157084	0.987467	0.999798	Treg	6h	CTLA4
unique	6027	203609656	940.985	0.00282122	0.179569	0.0157111	0.987465	0.999807	Treg	0h	CD28
unique	6090	202954284	1789.12	-0.00388385	0.247011	-0.0157234	0.987455	0.999914	Tconv	24h	ICOS
unique	4583	202695132	1030.52	0.00492663	0.313136	0.0157332	0.987447	0.99993	Tconv	6h	CTLA4
unique	1724	203527451	728.978	-0.00577247	0.366787	-0.015738	0.987443	0.999914	Tconv	24h	ICOS
unique	5793	202783438	157.092	-0.00633839	0.401911	-0.0157706	0.987417	0.999977	Treg	24h	ICOS
unique	8434	202691568	161.434	-0.0100111	0.634406	-0.0157803	0.98741	0.999731	Treg	0h	CTLA4
unique	6733	203605694	210.069	-0.0052697	0.333611	-0.015796	0.987397	0.999807	Treg	0h	CD28
unique	5756	202563094	2051.46	0.00366149	0.231648	0.0158063	0.987389	0.99993	Tconv	6h	CTLA4
unique	1409	203176071	385.223	0.00390032	0.246434	0.015827	0.987372	0.999977	Treg	24h	ICOS
unique	9076	203535856	1500.68	-0.00424874	0.268379	-0.0158311	0.987369	0.999914	Tconv	24h	ICOS
unique	492	203138409	903.768	-0.0048451	0.305512	-0.0158589	0.987347	0.998958	Tconv	0h	CD28
unique	5085	203277987	2920.61	0.00332142	0.209262	0.0158721	0.987336	0.99993	Tconv	6h	CTLA4
unique	8158	202885100	997.218	0.00266606	0.167967	0.0158725	0.987336	0.999977	Treg	24h	ICOS
unique	8810	203681635	452.333	-0.00732474	0.461279	-0.0158792	0.987331	0.999914	Tconv	24h	ICOS
unique	5927	203670312	403.068	0.00783199	0.492815	0.0158924	0.98732	0.99993	Tconv	6h	CTLA4
unique	51	203432091	1264.67	-0.00455744	0.286478	-0.0159085	0.987307	0.99993	Tconv	6h	CTLA4
unique	5257	203602834	675.721	-0.00338084	0.212504	-0.0159096	0.987307	0.999977	Treg	24h	ICOS
unique	4150	203653998	1000.48	-0.0046323	0.290866	-0.0159259	0.987293	0.998958	Tconv	0h	CD28
unique	10077	202765952	2670.39	-0.00330365	0.207381	-0.0159304	0.98729	0.999914	Tconv	24h	ICOS
unique	8075	203259263	914.94	0.00272159	0.170787	0.0159356	0.987286	0.999807	Treg	0h	CD28
unique	7635	202843318	1686.78	0.00320778	0.201261	0.0159384	0.987284	0.999731	Treg	0h	CTLA4
unique	6401	203748903	1083.35	0.00261016	0.163713	0.0159435	0.987279	0.999977	Treg	24h	ICOS
unique	9269	202765751	853.86	0.00498352	0.312102	0.0159676	0.98726	0.998958	Tconv	0h	CD28
unique	4369	203717462	1785.15	0.0027354	0.171272	0.0159711	0.987257	0.999798	Treg	6h	CTLA4
unique	165	203396980	164.876	0.00599897	0.375614	0.0159711	0.987257	0.999807	Treg	0h	CD28
unique	6537	202859331	29.0534	-0.0356128	2.2274	-0.0159885	0.987244	0.99993	Tconv	6h	CTLA4
unique	7377	203458045	1002.92	-0.00484196	0.302772	-0.0159921	0.987241	0.998958	Tconv	0h	CD28
unique	5894	203589010	261.972	0.00468049	0.292254	0.0160152	0.987222	0.999977	Treg	24h	ICOS
unique	2174	203730519	538.173	0.00518289	0.323476	0.0160225	0.987216	0.999731	Treg	0h	CTLA4
unique	6844	203608894	108.606	0.00721977	0.449658	0.0160562	0.98719	0.999977	Treg	24h	ICOS
unique	8116	203682406	729.658	0.00298263	0.185672	0.016064	0.987183	0.999807	Treg	0h	CD28
unique	4981	203809679	403.457	0.00798454	0.496258	0.0160895	0.987163	0.99993	Tconv	6h	CTLA4
unique	7623	203915005	791.83	-0.00294616	0.182906	-0.0161075	0.987149	0.999977	Treg	24h	ICOS
unique	3203	203797145	1190.58	0.00254814	0.158142	0.016113	0.987144	0.999977	Treg	24h	ICOS
unique	469	202884691	325.669	0.0068393	0.423242	0.0161593	0.987107	0.999731	Treg	0h	CTLA4
unique	7868	203356975	792.201	0.00443588	0.27435	0.0161687	0.9871	0.999731	Treg	0h	CTLA4
unique	9817	203930274	2839.68	0.00330334	0.204171	0.0161792	0.987091	0.99993	Tconv	6h	CTLA4
unique	4598	203787296	573.774	-0.00631011	0.389981	-0.0161806	0.98709	0.998958	Tconv	0h	CD28
unique	6191	203328571	645.203	-0.00346044	0.213808	-0.0161848	0.987087	0.999807	Treg	0h	CD28
unique	412	203387086	119.308	-0.0108153	0.667939	-0.016192	0.987081	0.999798	Treg	6h	CTLA4
unique	2153	203307483	158.076	0.0093454	0.575879	0.0162281	0.987052	0.999798	Treg	6h	CTLA4
unique	6122	203072330	621.189	0.00649971	0.400438	0.0162315	0.98705	0.99993	Tconv	6h	CTLA4
unique	11065	202635219	1863.22	-0.00218343	0.134512	-0.0162322	0.987049	0.999977	Treg	24h	ICOS
unique	1300	203682420	193.122	0.011285	0.695052	0.0162362	0.987046	0.99993	Tconv	6h	CTLA4
unique	69	203901456	131.755	0.00704309	0.433266	0.0162558	0.98703	0.999977	Treg	24h	ICOS
unique	9449	202589039	938.12	-0.00493052	0.302895	-0.016278	0.987013	0.998958	Tconv	0h	CD28
unique	9331	203219112	2585.54	0.00234216	0.143883	0.0162783	0.987012	0.999798	Treg	6h	CTLA4
unique	2605	203600419	162.313	0.0125028	0.767722	0.0162855	0.987007	0.99993	Tconv	6h	CTLA4
unique	4558	203612776	1923.72	0.00370154	0.227282	0.0162862	0.987006	0.998958	Tconv	0h	CD28
unique	5419	203660397	367.695	0.0041335	0.253607	0.0162988	0.986996	0.999807	Treg	0h	CD28
unique	2913	202942781	159.252	0.00613957	0.376662	0.0162999	0.986995	0.999977	Treg	24h	ICOS
unique	5592	203782395	938.951	-0.00302576	0.185323	-0.016327	0.986974	0.999977	Treg	24h	ICOS
unique	7699	203953185	593.678	0.00555347	0.33985	0.0163409	0.986962	0.999731	Treg	0h	CTLA4
unique	4922	203858184	600.047	0.00334227	0.204408	0.016351	0.986954	0.999977	Treg	24h	ICOS
unique	10972	203941230	322.898	-0.00448443	0.274085	-0.0163615	0.986946	0.999807	Treg	0h	CD28
unique	9383	202991525	757.616	0.00296407	0.181088	0.0163681	0.986941	0.999807	Treg	0h	CD28
unique	3648	202650285	779.37	-0.00437923	0.26751	-0.0163704	0.986939	0.999731	Treg	0h	CTLA4
unique	8281	203222856	1081.92	-0.00507718	0.309923	-0.0163821	0.98693	0.999914	Tconv	24h	ICOS
unique	7950	202817984	751.154	-0.0030443	0.185627	-0.0164001	0.986915	0.999977	Treg	24h	ICOS
unique	9053	203485930	665.497	-0.00471011	0.286912	-0.0164166	0.986902	0.999798	Treg	6h	CTLA4
unique	1804	203717429	967.169	0.0055949	0.340035	0.0164539	0.986872	0.99993	Tconv	6h	CTLA4
unique	5523	202604683	1868.04	0.00442157	0.268622	0.0164602	0.986867	0.999914	Tconv	24h	ICOS
unique	9393	202821648	48.9209	-0.0172117	1.04291	-0.0165036	0.986833	0.999731	Treg	0h	CTLA4
unique	4273	203810506	524.199	0.00354818	0.214841	0.0165154	0.986823	0.999977	Treg	24h	ICOS
unique	144	203229277	372.205	0.00417107	0.25215	0.016542	0.986802	0.999807	Treg	0h	CD28
unique	2807	203685598	653.95	-0.00855466	0.516846	-0.0165517	0.986794	0.99993	Tconv	6h	CTLA4
unique	6490	202552739	730.772	-0.00469153	0.282931	-0.0165819	0.98677	0.999731	Treg	0h	CTLA4
unique	1783	203707806	616.513	-0.00347186	0.208911	-0.0166189	0.986741	0.999977	Treg	24h	ICOS
unique	3683	203740744	1341.93	-0.00353014	0.21216	-0.0166391	0.986725	0.999731	Treg	0h	CTLA4
unique	2801	202788088	863.199	-0.00545896	0.327624	-0.0166623	0.986706	0.998958	Tconv	0h	CD28
unique	4521	203814134	435.228	0.00400405	0.239425	0.0167237	0.986657	0.999977	Treg	24h	ICOS
unique	8149	203663162	255.151	-0.00502716	0.300136	-0.0167496	0.986636	0.999977	Treg	24h	ICOS
unique	10211	203946310	1465.15	-0.00449233	0.268144	-0.0167534	0.986633	0.99993	Tconv	6h	CTLA4
unique	7033	202632047	1313.16	-0.00401214	0.239209	-0.0167725	0.986618	0.999798	Treg	6h	CTLA4
unique	8367	203037342	871.19	-0.00519225	0.309069	-0.0167997	0.986596	0.998958	Tconv	0h	CD28
unique	10590	203312367	568.631	0.00351008	0.208727	0.0168166	0.986583	0.999807	Treg	0h	CD28
unique	3229	203792134	597.257	0.00515869	0.306674	0.0168214	0.986579	0.999798	Treg	6h	CTLA4
unique	10517	203870696	1821.12	0.00212826	0.126516	0.0168221	0.986579	0.999807	Treg	0h	CD28
unique	7687	203448003	176.16	0.00595933	0.35408	0.0168305	0.986572	0.999977	Treg	24h	ICOS
unique	3028	202880887	985.735	0.00532386	0.316294	0.016832	0.986571	0.998958	Tconv	0h	CD28
unique	5493	203414007	501.102	0.00387458	0.229812	0.0168598	0.986548	0.999807	Treg	0h	CD28
unique	2925	203723142	421.8	-0.00419489	0.248635	-0.0168717	0.986539	0.999977	Treg	24h	ICOS
unique	916	203792720	1934.66	0.00213504	0.126435	0.0168864	0.986527	0.999807	Treg	0h	CD28
unique	4868	203299306	265.511	-0.00929676	0.550448	-0.0168894	0.986525	0.998958	Tconv	0h	CD28
unique	6412	203630265	90.2587	0.00869582	0.513496	0.0169345	0.986489	0.999807	Treg	0h	CD28
unique	2354	203898366	2387.67	0.00377284	0.222772	0.0169359	0.986488	0.999914	Tconv	24h	ICOS
unique	1234	203080125	31.306	-0.0240753	1.41928	-0.0169631	0.986466	0.999731	Treg	0h	CTLA4
unique	5762	202766137	430.919	-0.00900844	0.530975	-0.0169659	0.986464	0.998958	Tconv	0h	CD28
unique	8785	203810349	611.578	0.00339264	0.19979	0.0169811	0.986452	0.999807	Treg	0h	CD28
unique	9545	203899240	742.167	-0.00700306	0.412158	-0.0169912	0.986444	0.99993	Tconv	6h	CTLA4
unique	4476	203239196	2416.55	-0.0037767	0.222259	-0.0169923	0.986443	0.99993	Tconv	6h	CTLA4
unique	4723	203743768	1636.72	0.00337803	0.198571	0.0170117	0.986427	0.999731	Treg	0h	CTLA4
unique	5563	202777439	519.48	-0.00380689	0.223519	-0.0170316	0.986411	0.999977	Treg	24h	ICOS
unique	3529	203246845	1534.69	0.00226049	0.132619	0.017045	0.986401	0.999807	Treg	0h	CD28
unique	2020	203025201	1319.81	-0.0048719	0.285457	-0.0170671	0.986383	0.99993	Tconv	6h	CTLA4
unique	1503	202542387	175.741	0.00626719	0.367	0.0170768	0.986375	0.999807	Treg	0h	CD28
unique	4520	203737272	395.507	-0.0042735	0.250233	-0.0170781	0.986374	0.999977	Treg	24h	ICOS
unique	6252	202766663	433.327	0.00927962	0.543323	0.0170794	0.986373	0.99993	Tconv	6h	CTLA4
unique	1728	202706924	329.505	-0.00785763	0.459965	-0.0170831	0.98637	0.999798	Treg	6h	CTLA4
unique	1710	203887250	946.333	0.0041735	0.243847	0.0171153	0.986345	0.999731	Treg	0h	CTLA4
unique	3539	203832512	436.76	0.004038	0.235681	0.0171333	0.98633	0.999977	Treg	24h	ICOS
unique	7422	203563538	530.067	-0.00365445	0.21318	-0.0171426	0.986323	0.999807	Treg	0h	CD28
unique	2028	203605452	1266.74	0.00511857	0.298291	0.0171596	0.986309	0.999914	Tconv	24h	ICOS
unique	4646	202627282	1028.3	0.00283809	0.164535	0.0172492	0.986238	0.999977	Treg	24h	ICOS
unique	7277	203574790	381.004	0.00430759	0.249365	0.0172742	0.986218	0.999807	Treg	0h	CD28
unique	7418	203827182	447.906	0.00581938	0.336643	0.0172865	0.986208	0.999798	Treg	6h	CTLA4
unique	1112	203816298	986.202	-0.00586897	0.339456	-0.0172893	0.986206	0.999914	Tconv	24h	ICOS
unique	389	203207533	342.455	-0.00702603	0.406233	-0.0172956	0.986201	0.999731	Treg	0h	CTLA4
unique	8836	202555779	1477.4	-0.00468068	0.270608	-0.0172969	0.9862	0.999914	Tconv	24h	ICOS
unique	1854	202936222	200.277	-0.00572641	0.330825	-0.0173095	0.98619	0.999977	Treg	24h	ICOS
unique	10086	202981380	528.689	0.00370628	0.214041	0.0173158	0.986185	0.999977	Treg	24h	ICOS
unique	976	203463260	157.833	-0.010151	0.586073	-0.0173204	0.986181	0.999731	Treg	0h	CTLA4
unique	4405	202644672	356.292	-0.00440404	0.254101	-0.0173319	0.986172	0.999977	Treg	24h	ICOS
unique	1750	203014133	586.173	-0.00355645	0.204994	-0.0173491	0.986158	0.999977	Treg	24h	ICOS
unique	527	203415348	295.614	-0.00924026	0.532141	-0.0173643	0.986146	0.998958	Tconv	0h	CD28
unique	264	203927324	225.449	-0.00857386	0.492896	-0.0173949	0.986122	0.999731	Treg	0h	CTLA4
unique	5861	202600085	2465.76	0.00373573	0.214501	0.0174159	0.986105	0.999914	Tconv	24h	ICOS
unique	638	203746623	374.934	-0.00507912	0.291592	-0.0174186	0.986103	0.999807	Treg	0h	CD28
unique	7241	203903180	332.264	-0.00486483	0.279017	-0.0174356	0.986089	0.999807	Treg	0h	CD28
unique	5413	203613800	2145.89	0.00288605	0.165482	0.0174403	0.986085	0.999798	Treg	6h	CTLA4
unique	10945	203609009	869.433	-0.00579208	0.331874	-0.0174526	0.986076	0.998958	Tconv	0h	CD28
unique	603	202674542	498.353	0.00611782	0.35045	0.0174571	0.986072	0.999731	Treg	0h	CTLA4
unique	8459	203900394	502.787	0.00387098	0.221379	0.0174857	0.986049	0.999977	Treg	24h	ICOS
unique	5145	203713406	428.373	-0.00411061	0.235057	-0.0174877	0.986048	0.999977	Treg	24h	ICOS
unique	9724	203847953	1004.15	-0.00398673	0.227836	-0.0174983	0.986039	0.999798	Treg	6h	CTLA4
unique	8851	203612585	575.276	-0.00735906	0.418284	-0.0175935	0.985963	0.999914	Tconv	24h	ICOS
unique	252	203454128	1543.07	-0.00470216	0.266496	-0.0176444	0.985923	0.999914	Tconv	24h	ICOS
unique	3392	203328758	925.355	0.00532393	0.301681	0.0176475	0.98592	0.998911	Tconv	0h	CD28
unique	5939	203690694	803.57	0.00481044	0.272266	0.0176682	0.985904	0.999731	Treg	0h	CTLA4
unique	2104	202604106	296.912	0.00496395	0.280666	0.0176863	0.985889	0.999807	Treg	0h	CD28
unique	4494	203841845	424.437	0.0083852	0.473885	0.0176946	0.985883	0.999914	Tconv	24h	ICOS
unique	9857	203601674	115.314	-0.0078853	0.445629	-0.0176948	0.985882	0.999807	Treg	0h	CD28
unique	5143	203563475	824.078	-0.00566912	0.319823	-0.0177258	0.985858	0.998911	Tconv	0h	CD28
unique	5337	203695845	2143.36	-0.00414115	0.233203	-0.0177577	0.985832	0.99993	Tconv	6h	CTLA4
unique	1022	202558495	258.715	-0.00859848	0.483488	-0.0177843	0.985811	0.999798	Treg	6h	CTLA4
unique	6503	202925948	1080.11	0.00419003	0.235541	0.017789	0.985807	0.999731	Treg	0h	CTLA4
unique	1248	203426697	146.851	0.0106128	0.596578	0.0177894	0.985807	0.999731	Treg	0h	CTLA4
unique	9417	203575648	1496.09	0.00327222	0.183857	0.0177977	0.9858	0.999798	Treg	6h	CTLA4
unique	5690	203936810	860.484	-0.0043536	0.244083	-0.0178366	0.985769	0.999798	Treg	6h	CTLA4
unique	3974	203636837	950.228	0.0042459	0.237974	0.0178419	0.985765	0.999798	Treg	6h	CTLA4
unique	8894	203272576	635.359	0.00700605	0.392487	0.0178504	0.985758	0.99993	Tconv	6h	CTLA4
unique	2089	203815992	632.881	-0.00706263	0.395591	-0.0178534	0.985756	0.99993	Tconv	6h	CTLA4
unique	9797	203875686	1167.71	-0.00494205	0.276621	-0.0178658	0.985746	0.998911	Tconv	0h	CD28
unique	57	202818151	742.327	0.00653536	0.365505	0.0178803	0.985734	0.999914	Tconv	24h	ICOS
unique	293	203540300	774.951	-0.00344088	0.192178	-0.0179047	0.985715	0.999977	Treg	24h	ICOS
unique	7364	203574859	1675.62	0.00454547	0.253678	0.0179183	0.985704	0.999914	Tconv	24h	ICOS
unique	3779	203263603	314.516	-0.0051226	0.285824	-0.0179222	0.985701	0.999807	Treg	0h	CD28
unique	6991	203160819	271.472	-0.00772435	0.430397	-0.017947	0.985681	0.999798	Treg	6h	CTLA4
unique	6525	203019796	61.008	0.0109201	0.608436	0.0179478	0.98568	0.999807	Treg	0h	CD28
unique	7531	203285030	703.442	-0.00341451	0.190241	-0.0179484	0.98568	0.999977	Treg	24h	ICOS
unique	8323	203884843	891.332	0.00600556	0.334579	0.0179496	0.985679	0.999914	Tconv	24h	ICOS
unique	5276	203094533	246.526	0.00813974	0.452349	0.0179944	0.985643	0.999798	Treg	6h	CTLA4
unique	3458	203462215	961.434	-0.00416758	0.23154	-0.0179994	0.985639	0.999798	Treg	6h	CTLA4
unique	10769	202822728	2232.45	-0.00430119	0.238828	-0.0180096	0.985631	0.99993	Tconv	6h	CTLA4
unique	6044	203726737	512.348	0.00411755	0.228522	0.0180182	0.985624	0.999807	Treg	0h	CD28
unique	1320	203328734	2176.31	0.00231875	0.128536	0.0180397	0.985607	0.999977	Treg	24h	ICOS
unique	5449	203566412	2696.96	0.00362111	0.200515	0.018059	0.985592	0.998843	Tconv	0h	CD28
unique	6964	203835910	736.083	0.00350788	0.193972	0.0180845	0.985571	0.999807	Treg	0h	CD28
unique	1857	203030010	597.242	0.0055718	0.307447	0.0181228	0.985541	0.999798	Treg	6h	CTLA4
unique	8316	203535722	1250.57	-0.00477381	0.263325	-0.018129	0.985536	0.998843	Tconv	0h	CD28
unique	9555	202871287	2341.89	0.00354572	0.195443	0.018142	0.985526	0.998843	Tconv	0h	CD28
unique	10167	203328189	946.495	0.00307187	0.169322	0.0181422	0.985525	0.999977	Treg	24h	ICOS
unique	7299	202973665	277.28	-0.00993699	0.547385	-0.0181536	0.985516	0.998843	Tconv	0h	CD28
unique	2197	203428782	2093.33	0.00420365	0.231434	0.0181635	0.985508	0.999914	Tconv	24h	ICOS
unique	5079	203528013	124.227	-0.00784702	0.431843	-0.018171	0.985502	0.999807	Treg	0h	CD28
unique	576	203039848	35.9434	-0.0292868	1.61153	-0.0181733	0.985501	0.99993	Tconv	6h	CTLA4
unique	7365	203847387	913.849	0.00562555	0.309492	0.0181767	0.985498	0.998843	Tconv	0h	CD28
unique	5001	202994526	748.532	0.00339945	0.186301	0.0182471	0.985442	0.999977	Treg	24h	ICOS
unique	5735	203594988	342.427	0.00737408	0.403744	0.0182642	0.985428	0.999731	Treg	0h	CTLA4
unique	8953	203426775	297.096	0.0113691	0.622328	0.0182686	0.985425	0.999977	Treg	24h	ICOS
unique	10216	203875407	2945.01	-0.00376788	0.206102	-0.0182816	0.985414	0.999914	Tconv	24h	ICOS
unique	5577	203713309	1555.21	0.00355934	0.194664	0.0182845	0.985412	0.999731	Treg	0h	CTLA4
unique	7987	203911343	1658.13	-0.00418592	0.228824	-0.0182932	0.985405	0.998843	Tconv	0h	CD28
unique	7787	202661074	1304.03	0.00519125	0.283237	0.0183283	0.985377	0.999914	Tconv	24h	ICOS
unique	9626	202977646	737.986	-0.00378745	0.206543	-0.0183373	0.98537	0.999977	Treg	24h	ICOS
unique	3569	202569429	494.27	-0.00430894	0.234953	-0.0183396	0.985368	0.999977	Treg	24h	ICOS
unique	5903	203014696	1668.08	0.00367235	0.200222	0.0183414	0.985367	0.999731	Treg	0h	CTLA4
unique	11219	202766978	657.977	0.00358445	0.195159	0.0183668	0.985346	0.999807	Treg	0h	CD28
unique	8171	202775837	675.568	-0.00774147	0.420918	-0.0183919	0.985326	0.99993	Tconv	6h	CTLA4
unique	5179	203712917	251.311	0.00574479	0.312338	0.0183928	0.985325	0.999807	Treg	0h	CD28
unique	7720	202762361	320.865	0.00762978	0.414478	0.0184082	0.985313	0.999731	Treg	0h	CTLA4
unique	5247	203676058	498.484	-0.00405005	0.219783	-0.0184275	0.985298	0.999977	Treg	24h	ICOS
unique	9472	203165268	876.81	0.00441128	0.239097	0.0184497	0.98528	0.999798	Treg	6h	CTLA4
unique	2488	203299991	690.322	0.00356018	0.192943	0.018452	0.985278	0.999977	Treg	24h	ICOS
unique	712	202680818	517.714	0.00626728	0.339585	0.0184557	0.985275	0.999798	Treg	6h	CTLA4
unique	7783	203646157	1028.41	0.00527195	0.285565	0.0184615	0.985271	0.998843	Tconv	0h	CD28
unique	5345	203383673	560.84	0.00820366	0.444175	0.0184694	0.985264	0.99993	Tconv	6h	CTLA4
unique	748	202567097	56.1644	0.0112269	0.607488	0.0184808	0.985255	0.999977	Treg	24h	ICOS
unique	1545	203773735	700.541	-0.00356598	0.192954	-0.018481	0.985255	0.999977	Treg	24h	ICOS
unique	7552	203376854	606.481	-0.00600248	0.324729	-0.0184846	0.985252	0.999731	Treg	0h	CTLA4
unique	2273	203671322	623.637	0.00544237	0.294282	0.0184937	0.985245	0.999798	Treg	6h	CTLA4
unique	3373	202902049	409.361	0.00673874	0.364202	0.0185027	0.985238	0.999731	Treg	0h	CTLA4
unique	6717	202952334	389.68	-0.00453012	0.244691	-0.0185136	0.985229	0.999977	Treg	24h	ICOS
unique	7746	203170427	196.987	0.00659606	0.355078	0.0185763	0.985179	0.999807	Treg	0h	CD28
unique	6140	203842675	369.523	0.00717007	0.385539	0.0185975	0.985162	0.999731	Treg	0h	CTLA4
unique	4170	203820066	1903.32	-0.00479476	0.257508	-0.0186199	0.985144	0.99993	Tconv	6h	CTLA4
unique	2431	203805009	1128.43	0.00295682	0.15865	0.0186373	0.98513	0.999977	Treg	24h	ICOS
unique	2846	202568785	331.303	-0.00497052	0.266677	-0.0186387	0.985129	0.999807	Treg	0h	CD28
unique	1872	203151534	595.313	-0.00694449	0.372465	-0.0186447	0.985125	0.998843	Tconv	0h	CD28
unique	5676	203094190	348.034	-0.00705578	0.378425	-0.0186451	0.985124	0.999798	Treg	6h	CTLA4
unique	2903	202778452	1015.21	-0.00443499	0.237557	-0.0186691	0.985105	0.999731	Treg	0h	CTLA4
unique	1681	203586373	1308.87	0.00523917	0.280593	0.0186718	0.985103	0.999914	Tconv	24h	ICOS
unique	8744	203339985	370.167	0.00956633	0.511438	0.0187048	0.985077	0.99993	Tconv	6h	CTLA4
unique	4456	203469194	385.021	-0.00708637	0.378374	-0.0187285	0.985058	0.999731	Treg	0h	CTLA4
unique	5972	202892580	358.326	-0.00969471	0.517265	-0.0187423	0.985047	0.99993	Tconv	6h	CTLA4
unique	665	203897488	50.8954	-0.024726	1.31852	-0.0187529	0.985038	0.99993	Tconv	6h	CTLA4
unique	923	203714290	1395.04	-0.00586075	0.31229	-0.018767	0.985027	0.999914	Tconv	24h	ICOS
unique	4202	202573261	341.919	-0.00499728	0.265791	-0.0188015	0.984999	0.999807	Treg	0h	CD28
unique	9271	203823881	864.646	-0.00464933	0.247275	-0.0188023	0.984999	0.999798	Treg	6h	CTLA4
unique	8155	202781685	675.164	-0.00670484	0.356584	-0.018803	0.984998	0.998843	Tconv	0h	CD28
unique	9418	202828990	437.407	-0.00647533	0.343992	-0.0188241	0.984981	0.999798	Treg	6h	CTLA4
unique	5482	203398752	265.59	-0.00558405	0.296617	-0.0188258	0.98498	0.999977	Treg	24h	ICOS
unique	11271	203921823	1213.07	0.00293898	0.155841	0.0188589	0.984954	0.999977	Treg	24h	ICOS
unique	8791	203615822	732.876	0.00500866	0.265574	0.0188597	0.984953	0.999798	Treg	6h	CTLA4
unique	8881	203440593	1572.92	-0.00383767	0.203469	-0.0188612	0.984952	0.999731	Treg	0h	CTLA4
unique	9130	202832008	638.134	0.00621852	0.329653	0.0188638	0.98495	0.999731	Treg	0h	CTLA4
unique	10989	203946337	259.518	0.00866219	0.459117	0.018867	0.984947	0.999731	Treg	0h	CTLA4
unique	7024	203005088	434.406	0.00442997	0.234748	0.0188712	0.984944	0.999977	Treg	24h	ICOS
unique	2733	203838644	1433.81	-0.00531497	0.280861	-0.0189239	0.984902	0.999914	Tconv	24h	ICOS
unique	3095	203685626	657.878	0.00381742	0.20146	0.0189488	0.984882	0.999977	Treg	24h	ICOS
unique	7436	202929089	208.706	-0.00976216	0.51512	-0.0189513	0.98488	0.999731	Treg	0h	CTLA4
unique	5169	203961043	1116.36	0.00428743	0.226089	0.0189635	0.98487	0.999731	Treg	0h	CTLA4
unique	9138	202674788	843.039	-0.00477693	0.251733	-0.0189761	0.98486	0.999798	Treg	6h	CTLA4
unique	10634	203344304	702.216	0.00536532	0.282737	0.0189763	0.98486	0.999731	Treg	0h	CTLA4
unique	11171	202987273	605.028	-0.0057998	0.305464	-0.0189869	0.984852	0.999731	Treg	0h	CTLA4
unique	9416	203106974	598.739	0.00705651	0.371495	0.0189949	0.984845	0.998843	Tconv	0h	CD28
unique	6714	202871665	2114.28	-0.00296107	0.155881	-0.0189957	0.984845	0.999798	Treg	6h	CTLA4
unique	1194	203657912	661.856	-0.00369363	0.194412	-0.018999	0.984842	0.999807	Treg	0h	CD28
unique	6397	203061596	488.273	0.00618223	0.324915	0.0190272	0.984819	0.999798	Treg	6h	CTLA4
unique	7428	203706379	335.185	0.00733953	0.38562	0.019033	0.984815	0.999798	Treg	6h	CTLA4
unique	11290	203014988	1677.94	-0.00366575	0.192442	-0.0190485	0.984802	0.999731	Treg	0h	CTLA4
unique	2307	203769858	1132.52	-0.00539133	0.282849	-0.0190608	0.984793	0.998843	Tconv	0h	CD28
unique	9353	203515048	2383.55	0.00414319	0.217061	0.0190877	0.984771	0.999914	Tconv	24h	ICOS
unique	3176	202555643	1737.52	0.0033208	0.173938	0.0190918	0.984768	0.999798	Treg	6h	CTLA4
unique	114	203797764	1486.09	-0.00458928	0.240337	-0.0190952	0.984765	0.998843	Tconv	0h	CD28
unique	5114	203775385	1737.23	-0.00334404	0.175072	-0.019101	0.984761	0.999798	Treg	6h	CTLA4
unique	1360	203904137	1543.29	-0.00458186	0.239503	-0.0191307	0.984737	0.998843	Tconv	0h	CD28
unique	4797	202790738	652.481	0.00573793	0.29988	0.0191341	0.984734	0.999798	Treg	6h	CTLA4
unique	4750	203455736	79.1784	-0.0117847	0.615233	-0.0191548	0.984718	0.999807	Treg	0h	CD28
unique	10747	203109984	411.71	-0.00714103	0.372662	-0.0191622	0.984712	0.999731	Treg	0h	CTLA4
unique	10577	203684164	1891.38	-0.00459856	0.239801	-0.0191766	0.9847	0.999914	Tconv	24h	ICOS
unique	7446	203848562	504.44	0.00603753	0.314751	0.0191819	0.984696	0.999798	Treg	6h	CTLA4
unique	9042	203714204	876.207	-0.00649166	0.338254	-0.0191916	0.984688	0.99993	Tconv	6h	CTLA4
unique	11202	203431066	119.83	-0.0127491	0.663698	-0.0192092	0.984674	0.999731	Treg	0h	CTLA4
unique	1031	202787215	208.622	-0.0128476	0.668651	-0.0192143	0.98467	0.99993	Tconv	6h	CTLA4
unique	6279	203750855	372.647	-0.00479161	0.249327	-0.0192182	0.984667	0.999977	Treg	24h	ICOS
unique	10321	203829633	1662.53	0.00442283	0.229879	0.0192399	0.98465	0.998843	Tconv	0h	CD28
unique	9416	203106974	405.979	-0.00465304	0.241701	-0.0192512	0.984641	0.999807	Treg	0h	CD28
unique	1067	202571313	401.977	-0.00464454	0.24112	-0.0192624	0.984632	0.999977	Treg	24h	ICOS
unique	4492	203862181	300.236	0.00539876	0.28025	0.0192641	0.98463	0.999807	Treg	0h	CD28
unique	1699	203692432	282.197	-0.00847078	0.439606	-0.019269	0.984627	0.999731	Treg	0h	CTLA4
unique	10973	202685749	543.106	0.0060747	0.315242	0.0192699	0.984626	0.999798	Treg	6h	CTLA4
unique	1085	202555355	1041.49	0.00559019	0.28979	0.0192905	0.984609	0.998843	Tconv	0h	CD28
unique	8795	203830576	380.095	-0.00476355	0.246924	-0.0192916	0.984608	0.999977	Treg	24h	ICOS
unique	6043	203440516	1526.77	-0.00474313	0.245741	-0.0193013	0.984601	0.998843	Tconv	0h	CD28
unique	5092	203744500	802.734	0.0037481	0.194073	0.0193128	0.984592	0.999977	Treg	24h	ICOS
unique	9099	203868161	81.836	0.0203928	1.05554	0.0193198	0.984586	0.999914	Tconv	24h	ICOS
unique	7557	203480981	501.751	0.00622365	0.322075	0.0193236	0.984583	0.999798	Treg	6h	CTLA4
unique	9478	203415320	2485.36	-0.00412964	0.213684	-0.0193259	0.984581	0.99993	Tconv	6h	CTLA4
unique	2630	203239426	1919.7	-0.0036333	0.187761	-0.0193507	0.984561	0.999731	Treg	0h	CTLA4
unique	11112	203443109	848.275	-0.00339928	0.175587	-0.0193595	0.984554	0.999807	Treg	0h	CD28
unique	5371	203815356	357.825	0.00504391	0.260473	0.0193644	0.98455	0.999977	Treg	24h	ICOS
unique	3007	203014762	1823.91	0.00469657	0.242506	0.0193668	0.984548	0.999914	Tconv	24h	ICOS
unique	5598	203180671	1066.32	0.00643641	0.332336	0.0193672	0.984548	0.999914	Tconv	24h	ICOS
unique	2492	203549364	1290.54	0.00436177	0.225113	0.0193759	0.984541	0.999798	Treg	6h	CTLA4
unique	967	203482070	275.43	0.0117531	0.606213	0.0193877	0.984532	0.998843	Tconv	0h	CD28
unique	6301	203352144	511.951	0.00871139	0.449274	0.0193899	0.98453	0.99993	Tconv	6h	CTLA4
unique	1852	203472452	472.31	-0.00447493	0.230766	-0.0193917	0.984529	0.999977	Treg	24h	ICOS
unique	5342	203404927	283.934	-0.0113471	0.585097	-0.0193935	0.984527	0.99993	Tconv	6h	CTLA4
unique	4510	202559783	519.309	0.00603649	0.311102	0.0194036	0.984519	0.999798	Treg	6h	CTLA4
unique	10504	203797012	2330.28	-0.00323597	0.166749	-0.0194062	0.984517	0.999731	Treg	0h	CTLA4
unique	4508	203881895	243.186	0.00607286	0.31264	0.0194244	0.984503	0.999807	Treg	0h	CD28
unique	3568	202783764	334.282	-0.00509194	0.261522	-0.0194704	0.984466	0.999977	Treg	24h	ICOS
unique	643	202667930	259.386	-0.00888766	0.456218	-0.0194812	0.984457	0.999731	Treg	0h	CTLA4
unique	10068	203835186	1047.25	0.00469435	0.24085	0.0194908	0.98445	0.999798	Treg	6h	CTLA4
unique	337	203652924	715.519	-0.00528365	0.270952	-0.0195003	0.984442	0.999798	Treg	6h	CTLA4
unique	928	203330148	155.457	0.00767869	0.393732	0.0195023	0.98444	0.999807	Treg	0h	CD28
unique	8325	203394332	1349.32	-0.00566209	0.29018	-0.0195124	0.984432	0.998843	Tconv	0h	CD28
unique	10751	203114243	114.733	-0.00895062	0.458522	-0.0195206	0.984426	0.999807	Treg	0h	CD28
unique	5703	203428114	1108.92	-0.00456104	0.233582	-0.0195265	0.984421	0.999731	Treg	0h	CTLA4
unique	3649	203940376	180.249	0.00711468	0.364008	0.0195454	0.984406	0.999807	Treg	0h	CD28
unique	1558	203400701	153.326	-0.0151532	0.774257	-0.0195713	0.984385	0.999914	Tconv	24h	ICOS
unique	5593	203011108	435.144	0.00467064	0.238266	0.0196026	0.98436	0.999807	Treg	0h	CD28
unique	10411	203593599	167.448	0.00706007	0.359643	0.0196308	0.984338	0.999977	Treg	24h	ICOS
unique	5444	202847214	977.415	0.00629833	0.320763	0.0196355	0.984334	0.99993	Tconv	6h	CTLA4
unique	4662	202973535	442.429	-0.00462279	0.235271	-0.0196488	0.984324	0.999807	Treg	0h	CD28
unique	3986	203586361	466.378	0.00671193	0.341546	0.0196516	0.984321	0.999731	Treg	0h	CTLA4
unique	9720	203320036	2272.69	-0.00434791	0.221094	-0.0196654	0.98431	0.999914	Tconv	24h	ICOS
unique	8881	203440593	1082.52	-0.00310869	0.158036	-0.0196708	0.984306	0.999807	Treg	0h	CD28
unique	7226	202569117	145.698	-0.00806296	0.409274	-0.0197007	0.984282	0.999807	Treg	0h	CD28
unique	9514	203750706	825.502	0.00513107	0.260363	0.0197074	0.984277	0.999798	Treg	6h	CTLA4
unique	9555	202871287	1633.4	0.0040086	0.203347	0.0197131	0.984272	0.999731	Treg	0h	CTLA4
unique	7967	203753525	1759.02	0.00486665	0.246734	0.0197243	0.984263	0.999914	Tconv	24h	ICOS
unique	7186	203062794	566.961	-0.00621779	0.315071	-0.0197346	0.984255	0.999731	Treg	0h	CTLA4
unique	9310	203592671	2455.97	-0.00467139	0.236673	-0.0197377	0.984253	0.999914	Tconv	24h	ICOS
unique	2444	203955928	1057.98	-0.00313959	0.158976	-0.0197488	0.984244	0.999807	Treg	0h	CD28
unique	11154	203438389	1312.89	-0.00397522	0.201025	-0.0197747	0.984223	0.999798	Treg	6h	CTLA4
unique	7902	203279281	1110.78	0.00608736	0.307828	0.0197752	0.984223	0.999914	Tconv	24h	ICOS
unique	4233	203608132	454.713	-0.00455426	0.230202	-0.0197837	0.984216	0.999807	Treg	0h	CD28
unique	1340	203449403	633.642	-0.00389276	0.196507	-0.0198098	0.984195	0.999807	Treg	0h	CD28
unique	9245	203015453	2560.96	-0.00418329	0.21112	-0.0198148	0.984191	0.99993	Tconv	6h	CTLA4
unique	3065	203426070	622.534	-0.00564725	0.284969	-0.0198171	0.984189	0.999798	Treg	6h	CTLA4
unique	6083	203817887	1750.58	0.00446882	0.225034	0.0198584	0.984156	0.998843	Tconv	0h	CD28
unique	9348	203253405	518.126	0.00429772	0.215863	0.0199095	0.984116	0.999977	Treg	24h	ICOS
unique	11147	203897391	538.639	0.00432087	0.216959	0.0199156	0.984111	0.999807	Treg	0h	CD28
unique	8810	203681635	269.945	0.00606889	0.304465	0.0199329	0.984097	0.999807	Treg	0h	CD28
unique	4058	203328915	2347.61	-0.00324918	0.162993	-0.0199344	0.984096	0.999731	Treg	0h	CTLA4
unique	11427	202559776	936.921	-0.00331378	0.166159	-0.0199434	0.984089	0.999807	Treg	0h	CD28
unique	765	203706324	643.755	0.00602801	0.302181	0.0199484	0.984085	0.999798	Treg	6h	CTLA4
unique	1656	203106468	247.679	-0.00612354	0.30696	-0.019949	0.984084	0.999807	Treg	0h	CD28
unique	4151	203707806	976.794	-0.00673949	0.337819	-0.01995	0.984083	0.999914	Tconv	24h	ICOS
unique	10742	203333580	172.566	0.0112834	0.565506	0.0199527	0.984081	0.999798	Treg	6h	CTLA4
unique	4767	202933447	1697.1	0.00608668	0.304949	0.0199596	0.984076	0.99993	Tconv	6h	CTLA4
unique	1268	203025968	951.196	-0.00326408	0.163508	-0.0199628	0.984073	0.999807	Treg	0h	CD28
unique	9958	203603184	357.13	0.00523688	0.262096	0.0199808	0.984059	0.999977	Treg	24h	ICOS
unique	3199	203312176	548.391	0.00804766	0.402562	0.0199911	0.98405	0.998843	Tconv	0h	CD28
unique	3945	203149362	148.846	-0.0116573	0.582478	-0.0200133	0.984033	0.999798	Treg	6h	CTLA4
unique	4816	203036908	628.836	-0.00564329	0.281975	-0.0200135	0.984033	0.999798	Treg	6h	CTLA4
unique	9763	202651033	883.526	-0.00710671	0.354541	-0.0200448	0.984008	0.99993	Tconv	6h	CTLA4
unique	9637	203328924	1408.78	-0.00313062	0.156163	-0.0200471	0.984006	0.999977	Treg	24h	ICOS
unique	6124	203411487	193.996	0.00700329	0.349157	0.0200577	0.983997	0.999807	Treg	0h	CD28
unique	3057	203715501	477.945	-0.00774311	0.384479	-0.0201392	0.983932	0.999731	Treg	0h	CTLA4
unique	10496	203268825	1955.02	0.00337415	0.167536	0.0201398	0.983932	0.999798	Treg	6h	CTLA4
unique	1390	202660718	547.973	-0.00440412	0.218562	-0.0201505	0.983923	0.999977	Treg	24h	ICOS
unique	2897	203408698	376.78	0.00510557	0.252721	0.0202024	0.983882	0.999807	Treg	0h	CD28
unique	5136	203878017	1205.66	0.00537954	0.265777	0.0202408	0.983851	0.998843	Tconv	0h	CD28
unique	4255	203348469	1202.76	0.00414283	0.20459	0.0202494	0.983844	0.999798	Treg	6h	CTLA4
unique	4386	203331252	461.518	-0.00714607	0.352825	-0.0202539	0.983841	0.999798	Treg	6h	CTLA4
unique	11371	203059961	340.225	-0.0105801	0.522188	-0.0202611	0.983835	0.998843	Tconv	0h	CD28
unique	10948	203816793	2282.73	-0.0045024	0.221873	-0.0202928	0.98381	0.999914	Tconv	24h	ICOS
unique	5229	203897190	435.895	0.00495271	0.244042	0.0202945	0.983808	0.999807	Treg	0h	CD28
unique	5590	202925938	2049.5	0.0056071	0.276263	0.0202962	0.983807	0.99993	Tconv	6h	CTLA4
unique	5053	203474209	598.688	-0.00445047	0.219143	-0.0203085	0.983797	0.999977	Treg	24h	ICOS
unique	5424	203863237	866.299	0.00653753	0.321759	0.0203181	0.98379	0.998843	Tconv	0h	CD28
unique	5139	202635172	2200.57	-0.00312423	0.153636	-0.0203353	0.983776	0.999798	Treg	6h	CTLA4
unique	9136	203423109	136.477	-0.0135152	0.66366	-0.0203647	0.983752	0.999731	Treg	0h	CTLA4
unique	3730	203182205	835.741	0.0070365	0.34534	0.0203756	0.983744	0.99993	Tconv	6h	CTLA4
unique	2717	203604098	443.166	0.00474158	0.232447	0.0203985	0.983725	0.999977	Treg	24h	ICOS
unique	8279	202763726	444.021	0.00946425	0.463665	0.0204118	0.983715	0.999914	Tconv	24h	ICOS
unique	8105	203532964	618.138	-0.00607911	0.297795	-0.0204138	0.983713	0.999731	Treg	0h	CTLA4
unique	3167	202690917	371.361	0.00787808	0.385905	0.0204146	0.983713	0.999798	Treg	6h	CTLA4
unique	7574	203268341	787.818	0.00548077	0.268423	0.0204184	0.98371	0.999731	Treg	0h	CTLA4
unique	4737	203443163	1708.25	0.00259634	0.127071	0.0204322	0.983699	0.999807	Treg	0h	CD28
unique	2033	203399398	415.852	-0.0133291	0.651651	-0.0204544	0.983681	0.999914	Tconv	24h	ICOS
unique	5087	202609478	442.947	0.00474704	0.231946	0.0204661	0.983672	0.999977	Treg	24h	ICOS
unique	7237	203752878	1506.87	0.0049289	0.240524	0.0204924	0.983651	0.998843	Tconv	0h	CD28
unique	1123	203025408	768.574	-0.00765811	0.373696	-0.0204929	0.98365	0.99993	Tconv	6h	CTLA4
unique	6626	203389776	205.333	0.010139	0.494756	0.0204929	0.98365	0.999798	Treg	6h	CTLA4
unique	1514	203667687	1089.05	0.00506617	0.247177	0.0204961	0.983648	0.999798	Treg	6h	CTLA4
unique	2645	203899229	32.9064	-0.0163472	0.797269	-0.0205039	0.983641	0.999977	Treg	24h	ICOS
unique	10125	203146077	787.075	-0.00728903	0.355489	-0.0205042	0.983641	0.99993	Tconv	6h	CTLA4
unique	6737	202880927	175.679	0.007226	0.352366	0.0205071	0.983639	0.999977	Treg	24h	ICOS
unique	1138	202800687	753.129	-0.00743462	0.361592	-0.0205608	0.983596	0.99993	Tconv	6h	CTLA4
unique	2890	203851274	759.066	-0.00745465	0.361954	-0.0205956	0.983568	0.99993	Tconv	6h	CTLA4
unique	8814	202681459	751.799	0.00793314	0.385067	0.020602	0.983563	0.998843	Tconv	0h	CD28
unique	808	203773736	1490.49	0.00599167	0.290307	0.0206391	0.983534	0.99993	Tconv	6h	CTLA4
unique	10008	203782608	600.001	-0.00886037	0.429058	-0.0206507	0.983524	0.998843	Tconv	0h	CD28
unique	8369	203211686	444.908	0.00970599	0.469989	0.0206515	0.983524	0.998843	Tconv	0h	CD28
unique	5744	203914604	697.998	-0.00418299	0.20254	-0.0206527	0.983523	0.999977	Treg	24h	ICOS
unique	435	203793873	208.427	0.0104747	0.506065	0.0206983	0.983486	0.999731	Treg	0h	CTLA4
unique	8748	203922627	85.5144	-0.0110746	0.533831	-0.0207454	0.983449	0.999807	Treg	0h	CD28
unique	6865	203405997	530.215	-0.00759983	0.365974	-0.020766	0.983432	0.999731	Treg	0h	CTLA4
unique	9392	203827296	1118.6	-0.00442381	0.213027	-0.0207664	0.983432	0.999798	Treg	6h	CTLA4
unique	8145	202790919	495.36	0.00484509	0.233283	0.0207692	0.98343	0.999807	Treg	0h	CD28
unique	8787	203240997	43.473	0.0161744	0.778674	0.0207717	0.983428	0.999807	Treg	0h	CD28
unique	266	203312368	635.182	-0.00864986	0.41541	-0.0208225	0.983387	0.99993	Tconv	6h	CTLA4
unique	10690	203679110	838.967	0.00715954	0.34359	0.0208375	0.983375	0.999914	Tconv	24h	ICOS
unique	5534	203328207	2364.34	-0.00470072	0.225307	-0.0208637	0.983354	0.999914	Tconv	24h	ICOS
unique	3421	203361572	106.532	0.0153254	0.733898	0.0208822	0.98334	0.999731	Treg	0h	CTLA4
unique	9726	203407245	349.638	-0.00550633	0.26355	-0.0208929	0.983331	0.999977	Treg	24h	ICOS
unique	7073	203706635	1947.23	0.00537793	0.257056	0.0209213	0.983308	0.999914	Tconv	24h	ICOS
unique	3879	203390088	434.157	-0.00740334	0.353617	-0.020936	0.983297	0.999798	Treg	6h	CTLA4
unique	6280	203502311	596.448	0.00912684	0.435125	0.0209752	0.983265	0.99993	Tconv	6h	CTLA4
unique	8278	203907487	1174.76	0.00435862	0.207687	0.0209865	0.983256	0.999798	Treg	6h	CTLA4
unique	10299	203851114	400.231	-0.00930331	0.443193	-0.0209915	0.983252	0.999731	Treg	0h	CTLA4
unique	8980	202994578	635.331	-0.00614185	0.292268	-0.0210145	0.983234	0.999798	Treg	6h	CTLA4
unique	8153	203677750	353.046	-0.00618716	0.294292	-0.0210239	0.983227	0.999807	Treg	0h	CD28
unique	716	202601459	221.887	-0.0069138	0.328717	-0.0210327	0.98322	0.999977	Treg	24h	ICOS
unique	8331	203816448	368.54	-0.0109452	0.5199	-0.0210525	0.983204	0.999914	Tconv	24h	ICOS
unique	11276	202691735	3815.94	0.00409328	0.194417	0.0210541	0.983203	0.999914	Tconv	24h	ICOS
unique	3711	203402649	2414.41	0.00455513	0.216286	0.0210607	0.983197	0.99993	Tconv	6h	CTLA4
unique	9298	202997650	528.125	0.0066866	0.317483	0.0210613	0.983197	0.999798	Treg	6h	CTLA4
unique	1320	203328734	3898.46	0.00339017	0.16064	0.0211042	0.983163	0.998767	Tconv	0h	CD28
unique	10122	202552284	99.1344	-0.0207543	0.983058	-0.021112	0.983156	0.99993	Tconv	6h	CTLA4
unique	3417	202735524	602.627	0.00660082	0.312516	0.0211215	0.983149	0.999731	Treg	0h	CTLA4
unique	6860	203830951	637.085	-0.00828966	0.391993	-0.0211475	0.983128	0.999914	Tconv	24h	ICOS
unique	11388	202639098	387.529	-0.00534991	0.252876	-0.0211563	0.983121	0.999807	Treg	0h	CD28
unique	4201	203891884	1051.66	-0.00604584	0.285698	-0.0211616	0.983117	0.998767	Tconv	0h	CD28
unique	1052	203330457	1138.23	-0.0033815	0.159755	-0.0211668	0.983113	0.999977	Treg	24h	ICOS
unique	3333	202871379	2097.37	0.00488071	0.230469	0.0211773	0.983104	0.99993	Tconv	6h	CTLA4
unique	7669	202770024	207.531	-0.00689342	0.325332	-0.0211889	0.983095	0.999977	Treg	24h	ICOS
unique	9781	203734743	330.424	-0.00595872	0.28081	-0.0212198	0.98307	0.999977	Treg	24h	ICOS
unique	8530	202817392	1720.96	-0.00529727	0.249505	-0.0212311	0.983061	0.99993	Tconv	6h	CTLA4
unique	9897	203501438	361.438	-0.0054625	0.25717	-0.0212408	0.983054	0.999807	Treg	0h	CD28
unique	3089	203558293	427.238	-0.0101269	0.476748	-0.0212416	0.983053	0.99993	Tconv	6h	CTLA4
unique	11086	203677767	336.16	-0.00568893	0.267406	-0.0212745	0.983027	0.999807	Treg	0h	CD28
unique	6810	203789124	2963.69	-0.0040638	0.190325	-0.0213519	0.982965	0.998743	Tconv	0h	CD28
unique	35	203810238	1540.85	-0.00433023	0.202746	-0.0213579	0.98296	0.999731	Treg	0h	CTLA4
unique	9253	203441814	1146.74	0.00446932	0.209178	0.0213661	0.982954	0.999798	Treg	6h	CTLA4
unique	6183	203648221	387.81	-0.00529048	0.247484	-0.021377	0.982945	0.999807	Treg	0h	CD28
unique	8569	203383272	413.179	0.0107072	0.500773	0.0213813	0.982941	0.99993	Tconv	6h	CTLA4
unique	6814	203746958	884.381	0.00720494	0.336936	0.0213837	0.98294	0.999914	Tconv	24h	ICOS
unique	3175	203638304	1412.62	-0.00553068	0.258634	-0.0213842	0.982939	0.998743	Tconv	0h	CD28
unique	5756	202563094	1166.47	0.00445906	0.208212	0.021416	0.982914	0.999798	Treg	6h	CTLA4
unique	2929	202737169	2129.46	0.00501675	0.234186	0.021422	0.982909	0.999914	Tconv	24h	ICOS
unique	5507	203563500	843.648	-0.00677571	0.315556	-0.0214723	0.982869	0.998743	Tconv	0h	CD28
unique	11379	202903317	427.803	-0.00525141	0.244538	-0.0214748	0.982867	0.999807	Treg	0h	CD28
unique	3284	203695529	914.981	-0.00502781	0.234074	-0.0214795	0.982863	0.999798	Treg	6h	CTLA4
unique	10265	202788726	398.985	-0.010695	0.497584	-0.0214939	0.982852	0.999914	Tconv	24h	ICOS
unique	4715	203292291	338.763	0.0105583	0.490772	0.0215136	0.982836	0.998743	Tconv	0h	CD28
unique	7349	203239147	1306.59	-0.00320271	0.148844	-0.0215172	0.982833	0.999807	Treg	0h	CD28
unique	9461	202757372	539.585	0.00463098	0.215177	0.0215217	0.982829	0.999807	Treg	0h	CD28
unique	338	203880189	523.185	0.00706435	0.328097	0.0215313	0.982822	0.999731	Treg	0h	CTLA4
unique	5157	203355035	682.275	0.00819614	0.380598	0.0215349	0.982819	0.99993	Tconv	6h	CTLA4
unique	3874	202766788	248.921	-0.0100531	0.46677	-0.0215376	0.982817	0.999731	Treg	0h	CTLA4
unique	5023	203347161	444.946	0.00754447	0.350117	0.0215484	0.982808	0.999731	Treg	0h	CTLA4
unique	11200	203634695	628.421	0.00435231	0.201793	0.0215683	0.982792	0.999977	Treg	24h	ICOS
unique	2784	203083398	718.282	-0.00755113	0.349518	-0.0216044	0.982763	0.998743	Tconv	0h	CD28
unique	6272	203114433	864.775	-0.00595547	0.275532	-0.0216145	0.982756	0.999798	Treg	6h	CTLA4
unique	3108	203582232	552.673	0.00477533	0.220788	0.0216285	0.982744	0.999977	Treg	24h	ICOS
unique	6194	203025565	1379.03	-0.00596658	0.275854	-0.0216295	0.982743	0.99993	Tconv	6h	CTLA4
unique	7306	202816536	1185.96	0.00644266	0.297822	0.0216326	0.982741	0.99993	Tconv	6h	CTLA4
unique	2512	202654469	317.387	-0.00893	0.412513	-0.0216478	0.982729	0.999798	Treg	6h	CTLA4
unique	11513	202680256	248.599	0.00697003	0.321445	0.0216834	0.9827	0.999807	Treg	0h	CD28
unique	10617	203859366	2853.26	-0.00449766	0.207279	-0.0216986	0.982688	0.99993	Tconv	6h	CTLA4
unique	5732	202821664	904.17	0.00857901	0.394755	0.0217325	0.982661	0.999914	Tconv	24h	ICOS
unique	4294	203912164	883.636	-0.00729559	0.335431	-0.0217499	0.982647	0.999914	Tconv	24h	ICOS
unique	3842	203592452	748.16	-0.00723584	0.332555	-0.0217583	0.982641	0.998743	Tconv	0h	CD28
unique	4775	203894089	253.812	0.0102105	0.468636	0.0217877	0.982617	0.999731	Treg	0h	CTLA4
unique	5914	203468256	1765.41	0.00520594	0.238721	0.0218076	0.982601	0.998743	Tconv	0h	CD28
unique	9758	203078650	1061.43	-0.00338773	0.155335	-0.0218092	0.9826	0.999807	Treg	0h	CD28
unique	52	203603346	1597.91	0.00404428	0.185425	0.0218109	0.982599	0.999798	Treg	6h	CTLA4
unique	3526	202870988	940.067	0.0035875	0.164339	0.0218298	0.982584	0.999807	Treg	0h	CD28
unique	9228	203239290	3113.12	0.00327221	0.149859	0.0218352	0.982579	0.999731	Treg	0h	CTLA4
unique	9043	202639151	344.045	0.0109386	0.500827	0.0218412	0.982575	0.998743	Tconv	0h	CD28
unique	4732	203328462	1106.15	-0.00351317	0.160711	-0.0218602	0.982559	0.999977	Treg	24h	ICOS
unique	5717	203436976	495.929	-0.00498165	0.22749	-0.0218983	0.982529	0.999807	Treg	0h	CD28
unique	7818	203796787	1230.59	0.0060615	0.276561	0.0219174	0.982514	0.998743	Tconv	0h	CD28
unique	7226	202569117	220.046	0.0107084	0.488469	0.0219224	0.98251	0.999798	Treg	6h	CTLA4
unique	9786	202891260	1324.72	0.00493694	0.225097	0.0219325	0.982502	0.999731	Treg	0h	CTLA4
unique	10959	202735243	1485.47	0.0059609	0.271684	0.0219406	0.982495	0.999914	Tconv	24h	ICOS
unique	10838	202978817	871.748	-0.00564627	0.257258	-0.0219479	0.98249	0.999798	Treg	6h	CTLA4
unique	232	202639128	1261.42	-0.00627988	0.286116	-0.0219487	0.982489	0.999914	Tconv	24h	ICOS
unique	3525	203646482	987.592	-0.00352563	0.160628	-0.021949	0.982489	0.999807	Treg	0h	CD28
unique	5554	203374831	1678.7	-0.0066344	0.302257	-0.0219496	0.982488	0.99993	Tconv	6h	CTLA4
unique	6995	203695930	1306.88	0.00762271	0.346898	0.021974	0.982469	0.999914	Tconv	24h	ICOS
unique	4323	203663484	870.518	-0.0068966	0.313587	-0.0219926	0.982454	0.998743	Tconv	0h	CD28
unique	2542	203750198	1700.16	-0.00591613	0.268784	-0.0220107	0.982439	0.99993	Tconv	6h	CTLA4
unique	8589	202593853	1169.09	-0.00595707	0.270478	-0.0220242	0.982429	0.998743	Tconv	0h	CD28
unique	1493	203505830	310.523	0.0063426	0.287688	0.0220468	0.982411	0.999807	Treg	0h	CD28
unique	4691	203426646	653.317	-0.00428254	0.193998	-0.0220752	0.982388	0.999807	Treg	0h	CD28
unique	3909	203524424	678.767	-0.00870615	0.394072	-0.0220928	0.982374	0.99993	Tconv	6h	CTLA4
unique	9430	203916334	335.894	-0.00619345	0.280224	-0.0221018	0.982367	0.999807	Treg	0h	CD28
unique	1846	203405921	722.175	-0.00582169	0.263277	-0.0221124	0.982358	0.999798	Treg	6h	CTLA4
unique	10083	203933294	639.051	-0.00438678	0.198266	-0.0221257	0.982348	0.999977	Treg	24h	ICOS
unique	2479	203077812	2221.2	0.00509785	0.230404	0.0221257	0.982348	0.999914	Tconv	24h	ICOS
unique	10646	203561113	1877.53	0.00555879	0.25116	0.0221324	0.982342	0.999914	Tconv	24h	ICOS
unique	10071	202870842	2239.35	0.00439757	0.198667	0.0221354	0.98234	0.998743	Tconv	0h	CD28
unique	3684	202627217	525.001	-0.00683783	0.308778	-0.0221448	0.982332	0.999798	Treg	6h	CTLA4
unique	1648	203150842	69.5757	-0.0192695	0.867496	-0.0222128	0.982278	0.999798	Treg	6h	CTLA4
unique	5051	202634233	910.879	0.00678611	0.305362	0.0222232	0.98227	0.999798	Treg	6h	CTLA4
unique	4416	203672388	244.641	-0.00669808	0.301368	-0.0222256	0.982268	0.999977	Treg	24h	ICOS
unique	7346	203701207	381.853	-0.0102577	0.461237	-0.0222395	0.982257	0.998743	Tconv	0h	CD28
unique	9013	202574774	688.231	-0.00603789	0.271348	-0.0222515	0.982247	0.999798	Treg	6h	CTLA4
unique	9109	202871534	1206.48	0.00463865	0.208388	0.0222597	0.982241	0.999798	Treg	6h	CTLA4
unique	2979	202940714	379.057	-0.00550713	0.247283	-0.0222706	0.982232	0.999977	Treg	24h	ICOS
unique	2434	203843239	215.106	0.0113759	0.510712	0.0222746	0.982229	0.999731	Treg	0h	CTLA4
unique	6667	203674514	6.98182	0.0368867	1.65498	0.0222883	0.982218	0.999977	Treg	24h	ICOS
unique	7772	203824085	305.185	-0.00906178	0.406555	-0.0222892	0.982217	0.999798	Treg	6h	CTLA4
unique	1332	203247494	424.094	-0.00540266	0.242376	-0.0222904	0.982216	0.999807	Treg	0h	CD28
unique	5762	202766137	177.131	0.00826009	0.370511	0.0222938	0.982214	0.999977	Treg	24h	ICOS
unique	5211	203041420	1145.26	0.00608449	0.272907	0.0222951	0.982213	0.998743	Tconv	0h	CD28
unique	5019	203024269	818.032	-0.00399806	0.17927	-0.0223019	0.982207	0.999977	Treg	24h	ICOS
unique	11209	203816568	522.187	-0.00500215	0.224104	-0.0223207	0.982192	0.999807	Treg	0h	CD28
unique	5192	203466047	937.538	-0.0058711	0.263015	-0.0223223	0.982191	0.999731	Treg	0h	CTLA4
unique	4279	203684908	1150.92	-0.00679299	0.303887	-0.0223537	0.982166	0.999914	Tconv	24h	ICOS
unique	2194	203835149	708.444	-0.00863662	0.386353	-0.0223542	0.982165	0.999914	Tconv	24h	ICOS
unique	4288	203861585	210.797	0.0149401	0.668321	0.0223547	0.982165	0.99993	Tconv	6h	CTLA4
unique	10042	203690831	771.407	-0.00410966	0.183612	-0.0223823	0.982143	0.999977	Treg	24h	ICOS
unique	5691	203751661	701.839	-0.00420475	0.187712	-0.0224	0.982129	0.999807	Treg	0h	CD28
unique	1315	202609360	1308.98	-0.0071393	0.318681	-0.0224026	0.982127	0.999914	Tconv	24h	ICOS
unique	7617	203049158	534.28	-0.00934716	0.417075	-0.0224112	0.98212	0.998743	Tconv	0h	CD28
unique	1068	203677223	665.599	-0.00721578	0.321807	-0.0224227	0.982111	0.999731	Treg	0h	CTLA4
unique	8588	202674393	329.672	-0.00934391	0.416358	-0.022442	0.982095	0.999798	Treg	6h	CTLA4
unique	2869	202695506	268.176	-0.00688446	0.306349	-0.0224726	0.982071	0.999807	Treg	0h	CD28
unique	2779	203331712	698.686	0.0078876	0.350963	0.0224742	0.98207	0.998743	Tconv	0h	CD28
unique	10436	203883521	91.6852	-0.0112213	0.498548	-0.022508	0.982043	0.999807	Treg	0h	CD28
unique	2697	203879900	956.105	-0.00773801	0.343755	-0.0225102	0.982041	0.998743	Tconv	0h	CD28
unique	4396	203234431	283.815	-0.0120379	0.534647	-0.0225156	0.982037	0.998743	Tconv	0h	CD28
unique	4424	203849998	316.104	0.00903189	0.401025	0.022522	0.982032	0.999798	Treg	6h	CTLA4
unique	889	203222998	212.075	0.0149065	0.661623	0.0225302	0.982025	0.999914	Tconv	24h	ICOS
unique	10435	203935473	1123.04	0.00507993	0.225356	0.0225418	0.982016	0.999731	Treg	0h	CTLA4
unique	8539	203597345	528.173	0.00485758	0.215247	0.0225674	0.981995	0.999977	Treg	24h	ICOS
unique	8918	202594779	634.665	-0.00838728	0.37125	-0.022592	0.981976	0.998743	Tconv	0h	CD28
unique	1725	203733288	313.375	0.00617571	0.273352	0.0225925	0.981975	0.999977	Treg	24h	ICOS
unique	8643	202752237	1108.8	-0.00513844	0.22743	-0.0225935	0.981974	0.999731	Treg	0h	CTLA4
unique	2503	203427949	653.565	-0.00803042	0.355025	-0.0226193	0.981954	0.998743	Tconv	0h	CD28
unique	3349	203387095	739.743	0.00620485	0.274185	0.0226301	0.981945	0.999731	Treg	0h	CTLA4
unique	10643	203668177	1054.71	-0.00760613	0.33531	-0.0226839	0.981902	0.99993	Tconv	6h	CTLA4
unique	6743	202786679	206.835	-0.00758998	0.334511	-0.0226898	0.981898	0.999977	Treg	24h	ICOS
unique	7600	203645861	278.6	0.00644798	0.284158	0.0226915	0.981896	0.999977	Treg	24h	ICOS
unique	1408	203854127	739.595	-0.00630013	0.277465	-0.022706	0.981885	0.999731	Treg	0h	CTLA4
unique	6393	202612048	1463.85	0.00438578	0.193141	0.0227077	0.981883	0.999798	Treg	6h	CTLA4
unique	4771	202987421	669.775	0.00915902	0.403006	0.0227267	0.981868	0.99993	Tconv	6h	CTLA4
unique	6798	202602933	355.701	-0.00854744	0.375966	-0.0227346	0.981862	0.999798	Treg	6h	CTLA4
unique	2472	203886731	1729.53	0.00526275	0.231421	0.022741	0.981857	0.998743	Tconv	0h	CD28
unique	8394	203332276	650.247	0.00882203	0.387803	0.0227487	0.981851	0.99993	Tconv	6h	CTLA4
unique	2069	203959067	228.442	-0.00707816	0.311107	-0.0227515	0.981848	0.999977	Treg	24h	ICOS
unique	1075	203732316	352.424	0.0061159	0.268424	0.0227845	0.981822	0.999977	Treg	24h	ICOS
unique	3485	202944671	938.645	-0.00761468	0.334162	-0.0227874	0.98182	0.999914	Tconv	24h	ICOS
unique	1157	203633041	1057.87	0.00706265	0.309504	0.0228192	0.981794	0.99993	Tconv	6h	CTLA4
unique	10097	202911548	832.146	-0.00395597	0.173314	-0.0228254	0.98179	0.999807	Treg	0h	CD28
unique	6537	202859331	12.5379	-0.0300811	1.3178	-0.0228268	0.981788	0.999807	Treg	0h	CD28
unique	6512	203573576	662.397	0.0084937	0.37131	0.022875	0.98175	0.998743	Tconv	0h	CD28
unique	8512	203355180	494.797	0.0103027	0.45005	0.0228924	0.981736	0.999914	Tconv	24h	ICOS
unique	7335	203822976	711.687	-0.00867661	0.378687	-0.0229124	0.98172	0.999914	Tconv	24h	ICOS
unique	7796	202893399	1099.15	-0.00732774	0.319616	-0.0229267	0.981709	0.99993	Tconv	6h	CTLA4
unique	8386	203684662	1289.28	-0.00686921	0.299524	-0.0229338	0.981703	0.999914	Tconv	24h	ICOS
unique	7628	203789914	149.661	0.00876631	0.381782	0.0229616	0.981681	0.999977	Treg	24h	ICOS
unique	5705	203274549	1219.86	0.00695645	0.302893	0.0229667	0.981677	0.99993	Tconv	6h	CTLA4
unique	6615	203571998	1115.06	-0.00560651	0.244107	-0.0229674	0.981676	0.999798	Treg	6h	CTLA4
unique	8944	202718770	110.779	0.0104192	0.45365	0.0229675	0.981676	0.999807	Treg	0h	CD28
unique	7171	203810490	225.478	0.0074352	0.323029	0.0230171	0.981637	0.999807	Treg	0h	CD28
unique	9601	203420709	3736.28	-0.00419134	0.181889	-0.0230435	0.981616	0.999914	Tconv	24h	ICOS
unique	8374	203809817	1658.98	-0.00590555	0.256062	-0.023063	0.9816	0.999914	Tconv	24h	ICOS
unique	8627	203451727	1026.86	-0.00379952	0.164707	-0.0230684	0.981596	0.999977	Treg	24h	ICOS
unique	2816	203030099	812.597	0.00594232	0.257583	0.0230696	0.981595	0.999798	Treg	6h	CTLA4
unique	11383	203814132	363.594	-0.00583105	0.252732	-0.023072	0.981593	0.999977	Treg	24h	ICOS
unique	10070	203440464	3398.86	0.00450915	0.195256	0.0230935	0.981576	0.99993	Tconv	6h	CTLA4
unique	10980	202940738	492.966	-0.00527145	0.228139	-0.0231063	0.981565	0.999807	Treg	0h	CD28
unique	7508	203086175	164.745	-0.00880326	0.380945	-0.023109	0.981563	0.999807	Treg	0h	CD28
unique	6933	203595862	127.67	-0.0215394	0.93193	-0.0231126	0.98156	0.998743	Tconv	0h	CD28
unique	7971	202569154	639.645	0.00457185	0.197755	0.0231187	0.981556	0.999977	Treg	24h	ICOS
unique	3745	203138727	543.177	-0.0071135	0.307681	-0.0231197	0.981555	0.999798	Treg	6h	CTLA4
unique	3579	202602628	482.286	-0.00880422	0.380697	-0.0231266	0.981549	0.999731	Treg	0h	CTLA4
unique	11428	202542833	753.722	0.00888816	0.384287	0.023129	0.981547	0.998743	Tconv	0h	CD28
unique	3849	203851454	186.737	0.00793883	0.342653	0.0231687	0.981516	0.999977	Treg	24h	ICOS
unique	2965	203436345	236.03	-0.00712705	0.307393	-0.0231855	0.981502	0.999977	Treg	24h	ICOS
unique	7765	203486172	283.113	-0.0126336	0.544854	-0.0231872	0.981501	0.998743	Tconv	0h	CD28
unique	8313	203935449	716.052	-0.00434931	0.18727	-0.0232248	0.981471	0.999807	Treg	0h	CD28
unique	5066	203512457	960.175	0.00752135	0.323689	0.0232363	0.981462	0.99993	Tconv	6h	CTLA4
unique	4634	202832008	1219.16	0.00645668	0.277788	0.0232432	0.981456	0.998743	Tconv	0h	CD28
unique	1619	203544142	191.395	0.00816457	0.351083	0.0232554	0.981447	0.999807	Treg	0h	CD28
unique	4623	203662749	997.879	0.00374269	0.160872	0.0232651	0.981439	0.999807	Treg	0h	CD28
unique	8189	203057414	867.279	-0.00611718	0.262891	-0.0232689	0.981436	0.999731	Treg	0h	CTLA4
unique	3710	202901448	446.846	-0.00537763	0.231019	-0.0232779	0.981429	0.999807	Treg	0h	CD28
unique	4866	202592996	612.538	0.00785842	0.337561	0.02328	0.981427	0.999731	Treg	0h	CTLA4
unique	2533	202560281	345.574	-0.0113766	0.487707	-0.0233267	0.98139	0.998743	Tconv	0h	CD28
unique	9900	203598027	2382.32	-0.0053529	0.22942	-0.0233323	0.981385	0.99993	Tconv	6h	CTLA4
unique	5792	202941001	472.438	0.00759496	0.325215	0.0233536	0.981368	0.999798	Treg	6h	CTLA4
unique	2427	202743884	609.734	0.00670056	0.286899	0.0233552	0.981367	0.999798	Treg	6h	CTLA4
unique	7406	203778178	754.046	0.00785947	0.336137	0.0233817	0.981346	0.998743	Tconv	0h	CD28
unique	8178	203096321	1015.96	-0.00588317	0.251572	-0.0233856	0.981343	0.999731	Treg	0h	CTLA4
unique	10321	203829633	900.891	0.0041388	0.176942	0.0233907	0.981339	0.999977	Treg	24h	ICOS
unique	9344	203440312	1334.3	0.00540183	0.230896	0.0233951	0.981335	0.999798	Treg	6h	CTLA4
unique	8496	202878098	1157.86	-0.00710108	0.303356	-0.0234084	0.981325	0.99993	Tconv	6h	CTLA4
unique	6620	203616567	1051.85	0.00384063	0.163874	0.0234364	0.981302	0.999807	Treg	0h	CD28
unique	3657	202540957	1080.35	-0.00726008	0.309682	-0.0234436	0.981296	0.99993	Tconv	6h	CTLA4
unique	3966	203609124	832.532	-0.0084879	0.362016	-0.0234462	0.981294	0.999914	Tconv	24h	ICOS
unique	9778	203412422	439.924	0.00546116	0.232909	0.0234476	0.981293	0.999807	Treg	0h	CD28
unique	6569	203262665	726.752	-0.00620911	0.264734	-0.0234541	0.981288	0.999798	Treg	6h	CTLA4
unique	11231	203383410	1703.33	-0.00441506	0.187902	-0.0234967	0.981254	0.999731	Treg	0h	CTLA4
unique	6773	202684902	74.3485	0.0132245	0.562631	0.0235048	0.981248	0.999807	Treg	0h	CD28
unique	9142	203370814	567.563	0.00713756	0.303548	0.0235138	0.98124	0.999798	Treg	6h	CTLA4
unique	5612	203534152	165.453	-0.00856081	0.363905	-0.0235249	0.981232	0.999977	Treg	24h	ICOS
unique	5432	203704277	1143.9	-0.00804798	0.342094	-0.0235257	0.981231	0.998743	Tconv	0h	CD28
unique	1172	203726960	1331.56	0.00669699	0.284643	0.0235277	0.981229	0.99993	Tconv	6h	CTLA4
unique	2282	203915347	632.939	-0.00851615	0.361693	-0.0235453	0.981215	0.998743	Tconv	0h	CD28
unique	1830	203769863	817.407	0.00652598	0.277045	0.0235557	0.981207	0.999731	Treg	0h	CTLA4
unique	8507	203936150	338.542	0.00645578	0.27382	0.0235767	0.98119	0.999807	Treg	0h	CD28
unique	7426	203621468	503.944	-0.00532917	0.22568	-0.0236138	0.981161	0.999807	Treg	0h	CD28
unique	5287	203554586	820.71	0.00843542	0.357021	0.0236272	0.98115	0.999914	Tconv	24h	ICOS
unique	3068	203625780	303.364	0.00962702	0.407267	0.0236381	0.981141	0.999798	Treg	6h	CTLA4
unique	2027	203614283	1501.46	-0.00566965	0.239552	-0.0236677	0.981118	0.998743	Tconv	0h	CD28
unique	2408	203835920	863.718	0.00571222	0.241002	0.023702	0.98109	0.999798	Treg	6h	CTLA4
unique	256	203082222	827.07	0.00432701	0.182518	0.0237073	0.981086	0.999977	Treg	24h	ICOS
unique	8497	203477531	357.718	0.0122036	0.514512	0.0237187	0.981077	0.99993	Tconv	6h	CTLA4
unique	1469	203693874	441.618	0.0115049	0.485012	0.0237209	0.981075	0.998743	Tconv	0h	CD28
unique	5365	202743093	796.308	0.00838576	0.353507	0.0237216	0.981075	0.999914	Tconv	24h	ICOS
unique	7802	202750940	329.685	0.00956822	0.402797	0.0237545	0.981048	0.999731	Treg	0h	CTLA4
unique	8099	203108337	199.964	0.00812197	0.341613	0.0237754	0.981032	0.999977	Treg	24h	ICOS
unique	9412	203741759	3125.53	-0.00463986	0.195124	-0.0237791	0.981029	0.999914	Tconv	24h	ICOS
unique	8810	203681635	270.073	-0.00710661	0.29873	-0.0237894	0.981021	0.999977	Treg	24h	ICOS
unique	10467	203845678	80.8313	0.0123633	0.519624	0.0237929	0.981018	0.999977	Treg	24h	ICOS
unique	3553	202741992	773.641	0.00866289	0.364028	0.0237973	0.981014	0.99993	Tconv	6h	CTLA4
unique	7146	203118252	382.731	-0.00945644	0.397175	-0.0238092	0.981005	0.999798	Treg	6h	CTLA4
unique	8462	203077918	710.325	-0.00666303	0.279643	-0.023827	0.980991	0.999731	Treg	0h	CTLA4
unique	6696	202765141	1164.33	-0.00499927	0.209554	-0.0238566	0.980967	0.999798	Treg	6h	CTLA4
unique	11240	202789903	669.982	0.00456844	0.191251	0.0238871	0.980943	0.999807	Treg	0h	CD28
unique	3288	202816373	674.601	0.00458045	0.19155	0.0239125	0.980922	0.999807	Treg	0h	CD28
unique	178	203627104	586.874	-0.0069982	0.292599	-0.0239174	0.980918	0.999798	Treg	6h	CTLA4
unique	7434	203190359	360.997	-0.00605513	0.253046	-0.023929	0.980909	0.999977	Treg	24h	ICOS
unique	4200	203097613	866.316	-0.00745628	0.310992	-0.0239757	0.980872	0.998743	Tconv	0h	CD28
unique	3404	203813517	510.796	0.0100133	0.417254	0.0239982	0.980854	0.998743	Tconv	0h	CD28
unique	7146	203118252	230.536	0.00767116	0.319548	0.0240063	0.980848	0.999807	Treg	0h	CD28
unique	907	203362575	915.611	-0.0041524	0.172928	-0.0240123	0.980843	0.999977	Treg	24h	ICOS
unique	3509	202590053	365.386	0.00626674	0.260947	0.0240154	0.98084	0.999977	Treg	24h	ICOS
unique	2618	203795266	572.645	0.00911158	0.379383	0.0240169	0.980839	0.998743	Tconv	0h	CD28
unique	1401	203252852	1008.58	0.00570558	0.237349	0.0240388	0.980822	0.999731	Treg	0h	CTLA4
unique	1608	203761572	1557.84	-0.00508737	0.211384	-0.0240669	0.980799	0.999731	Treg	0h	CTLA4
unique	9914	202783416	778.369	-0.00878337	0.364317	-0.0241091	0.980766	0.999914	Tconv	24h	ICOS
unique	1487	202592570	511.87	-0.00546014	0.226459	-0.0241109	0.980764	0.999977	Treg	24h	ICOS
unique	4992	202607947	521.184	0.00783609	0.324672	0.0241354	0.980745	0.999731	Treg	0h	CTLA4
unique	1561	203793842	279.705	0.0103931	0.430451	0.0241447	0.980737	0.999798	Treg	6h	CTLA4
unique	2222	203535896	378.321	-0.00911456	0.377361	-0.0241534	0.98073	0.999731	Treg	0h	CTLA4
unique	8628	203551591	1485.17	-0.00664668	0.27465	-0.0242005	0.980693	0.99993	Tconv	6h	CTLA4
unique	7684	203328089	2069.73	-0.00576009	0.237976	-0.0242045	0.980689	0.99993	Tconv	6h	CTLA4
unique	9258	203792436	966.918	-0.00588356	0.242929	-0.0242192	0.980678	0.999798	Treg	6h	CTLA4
unique	628	203083454	400.457	0.00622167	0.256824	0.0242255	0.980673	0.999807	Treg	0h	CD28
unique	3486	203939924	770.895	0.00803787	0.33156	0.0242426	0.980659	0.998743	Tconv	0h	CD28
unique	2053	203685957	959.215	0.00862385	0.355436	0.0242627	0.980643	0.99993	Tconv	6h	CTLA4
unique	1345	203696776	572.915	-0.00920038	0.3786	-0.024301	0.980613	0.998743	Tconv	0h	CD28
unique	2608	203957354	1888.82	0.0063826	0.262631	0.0243025	0.980611	0.99993	Tconv	6h	CTLA4
unique	7679	203196988	1948.24	-0.00575909	0.236929	-0.0243072	0.980608	0.99993	Tconv	6h	CTLA4
unique	2265	203849696	597.789	-0.00822212	0.338246	-0.0243081	0.980607	0.999731	Treg	0h	CTLA4
unique	3991	203517776	1026.5	-0.0080732	0.331997	-0.0243171	0.9806	0.99993	Tconv	6h	CTLA4
unique	7014	202859469	1169.06	-0.00661016	0.271691	-0.0243297	0.98059	0.998743	Tconv	0h	CD28
unique	2352	202694736	278.152	0.00762157	0.31308	0.0243439	0.980578	0.999807	Treg	0h	CD28
unique	6302	202681858	1370.06	-0.00634769	0.260473	-0.0243698	0.980558	0.998743	Tconv	0h	CD28
unique	3664	203015091	1258.43	0.00522929	0.214542	0.0243742	0.980554	0.999731	Treg	0h	CTLA4
unique	856	203913677	434.631	-0.00891143	0.365242	-0.0243987	0.980535	0.999798	Treg	6h	CTLA4
unique	6320	202972742	396.765	0.0111029	0.454808	0.0244123	0.980524	0.998743	Tconv	0h	CD28
unique	952	203342699	1127.65	0.00743651	0.304402	0.0244299	0.98051	0.999914	Tconv	24h	ICOS
unique	5563	202777439	497.268	0.00571066	0.233649	0.0244412	0.980501	0.999807	Treg	0h	CD28
unique	953	202932773	1164.88	-0.00550405	0.225065	-0.0244554	0.980489	0.999731	Treg	0h	CTLA4
unique	9341	203786386	378.713	-0.0127769	0.522454	-0.0244555	0.980489	0.998743	Tconv	0h	CD28
unique	9241	203670081	1135.08	-0.00733591	0.299805	-0.0244689	0.980479	0.99993	Tconv	6h	CTLA4
unique	8400	202957105	232.785	0.00799821	0.326785	0.0244754	0.980473	0.999807	Treg	0h	CD28
unique	6925	203904080	297.998	-0.0071124	0.290177	-0.0245106	0.980445	0.999977	Treg	24h	ICOS
unique	11020	203886223	381.137	0.00619379	0.252551	0.0245249	0.980434	0.999807	Treg	0h	CD28
unique	132	203422857	359.362	-0.00654462	0.266583	-0.0245501	0.980414	0.999807	Treg	0h	CD28
unique	2337	203628873	641.597	-0.0080177	0.326005	-0.0245938	0.980379	0.999798	Treg	6h	CTLA4
unique	5090	203112114	1552.82	0.0073826	0.300082	0.024602	0.980372	0.99993	Tconv	6h	CTLA4
unique	2751	203616711	350.099	0.00642082	0.260797	0.02462	0.980358	0.999807	Treg	0h	CD28
unique	9178	202926399	1565.48	-0.00707354	0.286907	-0.0246544	0.980331	0.999914	Tconv	24h	ICOS
unique	9718	203933544	150.781	0.00966839	0.391574	0.0246911	0.980301	0.999807	Treg	0h	CD28
unique	7165	202595991	700.817	0.0092972	0.376522	0.0246923	0.9803	0.999914	Tconv	24h	ICOS
unique	66	203010554	451.156	0.00613293	0.248086	0.024721	0.980277	0.999807	Treg	0h	CD28
unique	7332	202897483	650.427	0.00966966	0.391133	0.0247222	0.980277	0.99993	Tconv	6h	CTLA4
unique	3896	203938276	2192.69	-0.00497621	0.201266	-0.0247245	0.980275	0.998743	Tconv	0h	CD28
unique	3626	203390249	498.201	0.00549963	0.222091	0.024763	0.980244	0.999977	Treg	24h	ICOS
unique	6558	203897122	1224.04	0.00664568	0.268111	0.0247871	0.980225	0.998743	Tconv	0h	CD28
unique	9115	203621183	1419.55	-0.0070876	0.285806	-0.0247986	0.980216	0.999914	Tconv	24h	ICOS
unique	2202	203440937	165.382	-0.00965615	0.389239	-0.0248077	0.980208	0.999807	Treg	0h	CD28
unique	475	203473079	1161.75	-0.00529289	0.213216	-0.0248241	0.980195	0.999798	Treg	6h	CTLA4
unique	1837	203442261	933.61	0.00823799	0.331792	0.0248288	0.980192	0.99993	Tconv	6h	CTLA4
unique	2458	202634982	871.074	0.00782226	0.315005	0.0248322	0.980189	0.998743	Tconv	0h	CD28
unique	6390	203584198	1076.3	-0.00764151	0.307632	-0.0248398	0.980183	0.999914	Tconv	24h	ICOS
unique	6814	203746958	663.296	-0.00765743	0.30826	-0.0248408	0.980182	0.999731	Treg	0h	CTLA4
unique	3558	203342314	740.017	0.00711605	0.286412	0.0248455	0.980178	0.999798	Treg	6h	CTLA4
unique	7006	202659450	1121.1	0.00395202	0.159063	0.0248456	0.980178	0.999977	Treg	24h	ICOS
unique	4944	202641581	154.918	0.0147819	0.594414	0.024868	0.98016	0.999731	Treg	0h	CTLA4
unique	135	203331210	378.152	-0.00650479	0.261434	-0.0248812	0.98015	0.999807	Treg	0h	CD28
unique	316	202654752	375.376	-0.0120478	0.484068	-0.0248887	0.980144	0.998743	Tconv	0h	CD28
unique	9069	202952659	853.828	-0.00917895	0.368778	-0.0248902	0.980143	0.998743	Tconv	0h	CD28
unique	1063	203899665	338.993	0.0096659	0.388016	0.0249111	0.980126	0.999798	Treg	6h	CTLA4
unique	10358	202787717	6.48165	-0.0652785	2.62017	-0.0249138	0.980124	0.999798	Treg	6h	CTLA4
unique	10356	202774794	1039.35	0.00602396	0.241755	0.0249176	0.980121	0.999731	Treg	0h	CTLA4
unique	5249	202690665	1355.15	0.00624604	0.250539	0.0249304	0.98011	0.998743	Tconv	0h	CD28
unique	9949	203227962	186.558	0.00864381	0.34661	0.0249381	0.980104	0.999977	Treg	24h	ICOS
unique	926	203098471	263.511	0.0146037	0.585193	0.0249553	0.980091	0.998743	Tconv	0h	CD28
unique	8543	203149242	331.475	0.00659559	0.264291	0.0249557	0.98009	0.999977	Treg	24h	ICOS
unique	10982	202829628	140.049	-0.00993061	0.397811	-0.0249632	0.980084	0.999977	Treg	24h	ICOS
unique	2832	202734783	1368.37	-0.00650521	0.260286	-0.0249926	0.980061	0.998743	Tconv	0h	CD28
unique	376	203662908	177.011	0.00904162	0.361725	0.0249958	0.980058	0.999807	Treg	0h	CD28
unique	9222	203181676	193.993	-0.0086178	0.344671	-0.0250029	0.980053	0.999977	Treg	24h	ICOS
unique	1648	203150842	110.488	0.0227114	0.908249	0.0250057	0.98005	0.99993	Tconv	6h	CTLA4
unique	4224	203678842	178.236	-0.00880326	0.351966	-0.0250117	0.980046	0.999977	Treg	24h	ICOS
unique	8079	202815190	567.389	-0.0103332	0.413129	-0.025012	0.980045	0.99993	Tconv	6h	CTLA4
unique	4460	203835004	693.428	0.00777349	0.310664	0.0250222	0.980037	0.999731	Treg	0h	CTLA4
unique	6936	203649020	605.331	-0.00808641	0.322972	-0.0250375	0.980025	0.999731	Treg	0h	CTLA4
unique	1138	202800687	439.519	0.00653526	0.260712	0.025067	0.980002	0.999807	Treg	0h	CD28
unique	6639	203885209	717.589	-0.00663372	0.264384	-0.0250913	0.979982	0.999798	Treg	6h	CTLA4
unique	8000	203041773	1276.29	0.00743786	0.296424	0.025092	0.979982	0.99993	Tconv	6h	CTLA4
unique	10737	202971262	1008.03	0.00770539	0.307019	0.0250974	0.979977	0.998743	Tconv	0h	CD28
unique	4389	202682056	629.551	-0.00507269	0.201994	-0.0251131	0.979965	0.999807	Treg	0h	CD28
unique	1372	203015382	384.504	0.00962856	0.38325	0.0251234	0.979957	0.999731	Treg	0h	CTLA4
unique	6656	203959036	2275.33	-0.00505351	0.200965	-0.0251462	0.979938	0.998743	Tconv	0h	CD28
unique	10579	202950212	731.277	0.00703459	0.279725	0.0251482	0.979937	0.999731	Treg	0h	CTLA4
unique	9940	203312846	1049.67	0.00423288	0.168206	0.0251649	0.979923	0.999977	Treg	24h	ICOS
unique	3745	203138727	527.849	0.00824346	0.327572	0.0251654	0.979923	0.999731	Treg	0h	CTLA4
unique	10539	203729916	265.314	0.00769481	0.305757	0.0251664	0.979922	0.999977	Treg	24h	ICOS
unique	4841	203718365	526.358	-0.0077863	0.309217	-0.0251807	0.979911	0.999798	Treg	6h	CTLA4
unique	10165	202574974	145.134	0.0157869	0.626897	0.0251825	0.979909	0.999731	Treg	0h	CTLA4
unique	5072	202911182	972.228	-0.00621635	0.246613	-0.0252069	0.97989	0.999798	Treg	6h	CTLA4
unique	8966	203411348	519.808	-0.0105606	0.418717	-0.0252212	0.979879	0.998743	Tconv	0h	CD28
unique	2266	203813822	2057.36	0.00588947	0.233434	0.0252298	0.979872	0.999914	Tconv	24h	ICOS
unique	7792	203448398	424.314	-0.00606262	0.240247	-0.0252349	0.979868	0.999807	Treg	0h	CD28
unique	7893	202961106	463.942	-0.00582007	0.230373	-0.0252637	0.979845	0.999977	Treg	24h	ICOS
unique	3573	203719421	547.275	-0.012256	0.484755	-0.0252829	0.979829	0.99993	Tconv	6h	CTLA4
unique	7260	203720255	703.13	0.00951971	0.376317	0.025297	0.979818	0.99993	Tconv	6h	CTLA4
unique	1033	203894046	2109.13	-0.00516675	0.204216	-0.0253004	0.979815	0.998743	Tconv	0h	CD28
unique	411	203617892	355.797	-0.00656956	0.259577	-0.0253087	0.979809	0.999977	Treg	24h	ICOS
unique	4735	203397559	328.056	-0.00687349	0.271528	-0.0253141	0.979804	0.999807	Treg	0h	CD28
unique	1602	203261971	429.808	0.00637627	0.251755	0.0253273	0.979794	0.999977	Treg	24h	ICOS
unique	8062	203492335	788.025	-0.00935773	0.369313	-0.0253382	0.979785	0.99993	Tconv	6h	CTLA4
unique	7317	203392606	4215.83	0.00469668	0.185202	0.0253598	0.979768	0.999914	Tconv	24h	ICOS
unique	5584	202690028	412.833	-0.0129464	0.510475	-0.0253614	0.979767	0.99993	Tconv	6h	CTLA4
unique	8819	203004522	354.866	0.00987685	0.389406	0.0253639	0.979765	0.999731	Treg	0h	CTLA4
unique	5614	203824212	20.7492	0.0264798	1.04358	0.0253741	0.979757	0.999977	Treg	24h	ICOS
unique	9798	203616402	817.871	0.00457534	0.180213	0.0253885	0.979745	0.999977	Treg	24h	ICOS
unique	8699	202801159	317.609	-0.0131917	0.51954	-0.0253911	0.979743	0.998743	Tconv	0h	CD28
unique	441	203004914	332.392	0.00671368	0.264309	0.0254008	0.979735	0.999977	Treg	24h	ICOS
unique	3135	203797464	386.429	0.006909	0.271992	0.0254015	0.979735	0.999807	Treg	0h	CD28
unique	630	203834324	1080.44	0.0041271	0.162467	0.0254027	0.979734	0.999977	Treg	24h	ICOS
unique	8180	203336436	357.275	-0.00645772	0.25421	-0.0254031	0.979733	0.999977	Treg	24h	ICOS
unique	1660	203767686	1595.33	0.00659521	0.259615	0.0254038	0.979733	0.999914	Tconv	24h	ICOS
unique	7009	202569775	412.024	-0.0060595	0.23844	-0.0254132	0.979725	0.999977	Treg	24h	ICOS
unique	10253	202990003	231.813	0.0117974	0.463627	0.0254459	0.979699	0.999798	Treg	6h	CTLA4
unique	7253	203169159	422.157	-0.00984327	0.386357	-0.0254771	0.979674	0.999731	Treg	0h	CTLA4
unique	9204	202867535	252.334	0.0116898	0.458265	0.0255087	0.979649	0.999731	Treg	0h	CTLA4
unique	4684	203324428	464.516	-0.00581845	0.228009	-0.0255185	0.979641	0.999807	Treg	0h	CD28
unique	8958	202892647	742.831	-0.00705009	0.275997	-0.0255441	0.979621	0.999731	Treg	0h	CTLA4
unique	1769	202634575	481.272	-0.00598955	0.234217	-0.0255726	0.979598	0.999807	Treg	0h	CD28
unique	1281	203410430	539.971	0.00785923	0.307233	0.0255807	0.979592	0.999798	Treg	6h	CTLA4
unique	3926	203774952	149.031	0.0100285	0.391877	0.0255909	0.979584	0.999977	Treg	24h	ICOS
unique	5350	203882260	996.683	0.0082368	0.321854	0.0255917	0.979583	0.999914	Tconv	24h	ICOS
unique	1595	203825460	492.919	0.0058601	0.228955	0.025595	0.97958	0.999807	Treg	0h	CD28
unique	5327	203217241	440.513	-0.013639	0.532827	-0.0255974	0.979578	0.999914	Tconv	24h	ICOS
unique	4146	203489638	756.343	0.00478016	0.186734	0.0255988	0.979577	0.999977	Treg	24h	ICOS
unique	9632	202646768	519.929	-0.00795085	0.310563	-0.0256014	0.979575	0.999798	Treg	6h	CTLA4
unique	9693	203234578	1019.58	-0.00885685	0.345887	-0.0256062	0.979571	0.999914	Tconv	24h	ICOS
unique	7827	203908930	84.9574	-0.0132372	0.516468	-0.0256302	0.979552	0.999807	Treg	0h	CD28
unique	6215	203256953	220.642	0.00862639	0.336401	0.0256432	0.979542	0.999807	Treg	0h	CD28
unique	5394	203028975	299.638	-0.0106854	0.416415	-0.0256604	0.979528	0.999798	Treg	6h	CTLA4
unique	5471	203534474	316.187	-0.0103248	0.402211	-0.02567	0.979521	0.999798	Treg	6h	CTLA4
unique	10253	202990003	141.009	-0.0107431	0.418207	-0.0256885	0.979506	0.999807	Treg	0h	CD28
unique	6664	203010506	515.03	-0.00569224	0.221166	-0.0257374	0.979467	0.999977	Treg	24h	ICOS
unique	3122	203565521	1017.17	0.0044357	0.172297	0.0257446	0.979461	0.999807	Treg	0h	CD28
unique	5594	202569029	858.294	-0.00626526	0.243101	-0.0257722	0.979439	0.999798	Treg	6h	CTLA4
unique	487	202530885	493.701	0.00872053	0.338141	0.0257897	0.979425	0.999731	Treg	0h	CTLA4
unique	8495	203126726	916.673	-0.00851138	0.329937	-0.025797	0.979419	0.999914	Tconv	24h	ICOS
unique	7465	203509650	180.912	-0.0139219	0.539509	-0.0258048	0.979413	0.999731	Treg	0h	CTLA4
unique	7244	203934618	211.401	0.00894265	0.346549	0.0258049	0.979413	0.999807	Treg	0h	CD28
unique	8158	202885100	972.176	-0.00423807	0.164131	-0.0258212	0.9794	0.999807	Treg	0h	CD28
unique	7881	202868129	1084.29	0.00606265	0.234622	0.02584	0.979385	0.999798	Treg	6h	CTLA4
unique	8232	202608594	277.708	-0.00787334	0.304572	-0.0258505	0.979377	0.999807	Treg	0h	CD28
unique	3030	202758180	1310.59	0.00689485	0.266381	0.0258835	0.97935	0.998743	Tconv	0h	CD28
unique	2696	203558492	444.886	-0.01202	0.464358	-0.0258852	0.979349	0.999914	Tconv	24h	ICOS
unique	7650	202634894	2016.79	-0.00307801	0.118849	-0.0258986	0.979338	0.999807	Treg	0h	CD28
unique	10474	202547063	152.899	0.0160042	0.617808	0.0259048	0.979333	0.999798	Treg	6h	CTLA4
unique	5040	202702079	1444.06	-0.00708758	0.273392	-0.0259246	0.979317	0.99993	Tconv	6h	CTLA4
unique	738	203310951	345.938	0.0106732	0.411672	0.0259265	0.979316	0.999731	Treg	0h	CTLA4
unique	937	203908614	342.82	-0.00689053	0.265613	-0.025942	0.979304	0.999807	Treg	0h	CD28
unique	9979	202780929	681.738	-0.00499858	0.192585	-0.0259552	0.979293	0.999977	Treg	24h	ICOS
unique	4552	203165163	221.68	-0.0123082	0.474178	-0.025957	0.979292	0.999798	Treg	6h	CTLA4
unique	5553	203597445	348.509	-0.00666848	0.256899	-0.0259576	0.979291	0.999977	Treg	24h	ICOS
unique	703	203689713	818.424	0.00678152	0.261152	0.0259678	0.979283	0.999731	Treg	0h	CTLA4
unique	5240	203519811	593.029	-0.0096746	0.372458	-0.025975	0.979277	0.998743	Tconv	0h	CD28
unique	4322	203849268	1150.27	0.00411708	0.158491	0.0259768	0.979276	0.999977	Treg	24h	ICOS
unique	2917	203929156	393.06	0.00638064	0.245422	0.0259986	0.979258	0.999807	Treg	0h	CD28
unique	6320	202972742	358.042	-0.0119009	0.457686	-0.0260023	0.979256	0.999731	Treg	0h	CTLA4
unique	8794	203389366	572.399	0.00539368	0.207417	0.0260041	0.979254	0.999977	Treg	24h	ICOS
unique	7780	203898272	111.363	0.0234361	0.901103	0.0260083	0.979251	0.998743	Tconv	0h	CD28
unique	10400	203685089	960.216	0.00597389	0.229376	0.0260442	0.979222	0.999798	Treg	6h	CTLA4
unique	8667	203882127	356.715	-0.00683815	0.262153	-0.0260846	0.97919	0.999977	Treg	24h	ICOS
unique	1292	203529692	721.934	0.0096237	0.368767	0.026097	0.97918	0.99993	Tconv	6h	CTLA4
unique	11391	203319929	595.735	-0.00792071	0.303491	-0.0260986	0.979179	0.999731	Treg	0h	CTLA4
unique	2898	202671492	667.557	-0.00734215	0.281293	-0.0261014	0.979176	0.999798	Treg	6h	CTLA4
unique	5011	202664901	430.747	0.00615942	0.235813	0.0261199	0.979162	0.999807	Treg	0h	CD28
unique	2242	203404317	261.113	-0.0079697	0.305076	-0.0261237	0.979159	0.999807	Treg	0h	CD28
unique	10985	203436747	2012.2	0.00415646	0.159099	0.026125	0.979158	0.999798	Treg	6h	CTLA4
unique	5098	203799283	239.836	-0.00815095	0.311584	-0.0261597	0.97913	0.999807	Treg	0h	CD28
unique	10204	202635843	4117.64	-0.00463878	0.177302	-0.0261631	0.979127	0.999914	Tconv	24h	ICOS
unique	6559	202570361	815.727	-0.00913643	0.349155	-0.0261673	0.979124	0.999914	Tconv	24h	ICOS
unique	4548	202633829	1411.2	0.00359613	0.137383	0.0261759	0.979117	0.999807	Treg	0h	CD28
unique	7819	202970596	738.176	-0.00722796	0.276074	-0.0261813	0.979113	0.999731	Treg	0h	CTLA4
unique	4114	202783315	461.324	-0.00866832	0.330972	-0.0261905	0.979105	0.999798	Treg	6h	CTLA4
unique	1876	203466227	1619.39	-0.00678069	0.258873	-0.0261931	0.979103	0.999914	Tconv	24h	ICOS
unique	7269	202891815	320.188	0.0134973	0.515213	0.0261975	0.9791	0.998743	Tconv	0h	CD28
unique	5455	203578688	628.165	-0.00536833	0.204872	-0.0262033	0.979095	0.999977	Treg	24h	ICOS
unique	8881	203440593	2089.16	-0.00559887	0.213448	-0.0262306	0.979073	0.998743	Tconv	0h	CD28
unique	6098	202772165	641.64	0.00520756	0.198215	0.0262723	0.97904	0.999977	Treg	24h	ICOS
unique	8229	203080714	357.739	0.0067482	0.256699	0.0262884	0.979027	0.999807	Treg	0h	CD28
unique	199	203449231	431.409	0.00622184	0.236392	0.02632	0.979002	0.999807	Treg	0h	CD28
unique	8704	203693353	2160.92	-0.00402652	0.15294	-0.0263274	0.978996	0.999798	Treg	6h	CTLA4
unique	7265	203023287	248.655	-0.016562	0.628676	-0.0263443	0.978983	0.99993	Tconv	6h	CTLA4
unique	10799	203014901	2304.33	-0.00615952	0.233782	-0.0263473	0.97898	0.99993	Tconv	6h	CTLA4
unique	1967	202790635	940.496	0.00794546	0.300824	0.0264123	0.978928	0.999798	Treg	6h	CTLA4
unique	3466	203012345	77.3432	-0.016467	0.623301	-0.026419	0.978923	0.999807	Treg	0h	CD28
unique	8146	203897744	122.259	-0.0122268	0.462711	-0.0264242	0.978919	0.999977	Treg	24h	ICOS
unique	3012	202647674	830.878	0.00473172	0.179052	0.0264265	0.978917	0.999977	Treg	24h	ICOS
unique	10020	203444794	422.829	-0.00631515	0.238969	-0.0264267	0.978917	0.999807	Treg	0h	CD28
unique	4944	202641581	96.4969	0.0133624	0.505322	0.0264432	0.978904	0.999977	Treg	24h	ICOS
unique	9756	202729608	508.24	-0.00579034	0.218958	-0.026445	0.978902	0.999977	Treg	24h	ICOS
unique	9599	203531964	451.978	-0.00623346	0.235703	-0.0264463	0.978901	0.999977	Treg	24h	ICOS
unique	8477	203354498	1229.37	-0.0069617	0.263058	-0.0264645	0.978887	0.998743	Tconv	0h	CD28
unique	6780	203407540	907.37	0.00850373	0.321326	0.0264645	0.978887	0.998743	Tconv	0h	CD28
unique	6292	203408142	791.27	0.00752383	0.284277	0.0264665	0.978885	0.999731	Treg	0h	CTLA4
unique	11490	203783509	896.335	0.00910802	0.344046	0.0264733	0.97888	0.99993	Tconv	6h	CTLA4
unique	7894	203338900	234.348	0.0130737	0.49377	0.0264772	0.978877	0.999731	Treg	0h	CTLA4
unique	8886	202589649	1258.38	0.00384708	0.145169	0.0265007	0.978858	0.999807	Treg	0h	CD28
unique	22	203342721	1069.41	0.00790744	0.297826	0.0265505	0.978818	0.998743	Tconv	0h	CD28
unique	8898	203659728	555.038	0.0101808	0.38335	0.0265574	0.978813	0.999731	Treg	0h	CTLA4
unique	4313	202618790	616.038	-0.00795325	0.299382	-0.0265655	0.978806	0.999731	Treg	0h	CTLA4
unique	4875	203414755	605.435	0.00537719	0.202282	0.0265826	0.978793	0.999977	Treg	24h	ICOS
unique	8340	203654462	323.13	-0.0105165	0.395584	-0.0265847	0.978791	0.999798	Treg	6h	CTLA4
unique	2442	203421076	1272.5	-0.00771942	0.289996	-0.0266191	0.978764	0.99993	Tconv	6h	CTLA4
unique	11089	203467616	505.94	-0.00914724	0.343156	-0.0266562	0.978734	0.999731	Treg	0h	CTLA4
unique	1041	203645885	194.667	-0.0170933	0.641155	-0.0266602	0.978731	0.998743	Tconv	0h	CD28
unique	8704	203693353	2972.75	0.00536146	0.201073	0.0266643	0.978728	0.99993	Tconv	6h	CTLA4
unique	729	202978645	778.403	0.0098715	0.370169	0.0266676	0.978725	0.999914	Tconv	24h	ICOS
unique	7143	203283947	401.888	-0.00647442	0.242768	-0.0266692	0.978724	0.999977	Treg	24h	ICOS
unique	4801	203347137	858.933	-0.00476819	0.178749	-0.0266754	0.978719	0.999977	Treg	24h	ICOS
unique	7630	203819722	894.572	0.00447341	0.167668	0.0266802	0.978715	0.999807	Treg	0h	CD28
unique	5048	203440247	1259.72	0.00409493	0.15343	0.0266892	0.978708	0.999977	Treg	24h	ICOS
unique	2865	203444807	416.427	-0.0138757	0.519546	-0.0267073	0.978693	0.99993	Tconv	6h	CTLA4
unique	11321	202871465	2445.24	-0.00576454	0.215748	-0.0267188	0.978684	0.99993	Tconv	6h	CTLA4
unique	9229	203335161	1405.07	-0.00878629	0.328815	-0.0267211	0.978682	0.99993	Tconv	6h	CTLA4
unique	2640	203888683	946.052	-0.00469273	0.175255	-0.0267765	0.978638	0.999977	Treg	24h	ICOS
unique	10805	202589195	1184.98	0.00608604	0.22722	0.0267848	0.978631	0.999731	Treg	0h	CTLA4
unique	11496	202707338	309.401	-0.0119896	0.447625	-0.026785	0.978631	0.999798	Treg	6h	CTLA4
unique	7300	203625666	618.85	-0.00534685	0.199563	-0.0267927	0.978625	0.999807	Treg	0h	CD28
unique	5208	203126019	383.109	0.00674233	0.251602	0.0267976	0.978621	0.999807	Treg	0h	CD28
unique	9597	203748881	655.023	0.0075021	0.279927	0.0268002	0.978619	0.999798	Treg	6h	CTLA4
unique	909	203796232	331.163	0.00724197	0.270215	0.0268008	0.978619	0.999807	Treg	0h	CD28
unique	7388	202740678	183.477	0.0092444	0.344761	0.026814	0.978608	0.999977	Treg	24h	ICOS
unique	3389	202916865	485.169	0.00599583	0.223368	0.0268429	0.978585	0.999977	Treg	24h	ICOS
unique	11148	202610334	477.146	-0.00613736	0.228448	-0.0268655	0.978567	0.999807	Treg	0h	CD28
unique	6083	203817887	917.45	0.00461711	0.17179	0.0268765	0.978558	0.999807	Treg	0h	CD28
unique	3697	202779613	597.736	-0.00816314	0.303595	-0.0268883	0.978549	0.999731	Treg	0h	CTLA4
unique	8014	202911547	2341.7	0.00592495	0.220261	0.0268996	0.97854	0.999914	Tconv	24h	ICOS
unique	7402	203448057	599.992	0.0110009	0.408643	0.0269205	0.978523	0.99993	Tconv	6h	CTLA4
unique	3016	203439516	1239.73	-0.0059079	0.21943	-0.0269239	0.97852	0.999731	Treg	0h	CTLA4
unique	8166	203146079	169.895	0.0205784	0.763425	0.0269554	0.978495	0.998743	Tconv	0h	CD28
unique	4369	203717462	2452.69	0.00604783	0.224296	0.0269636	0.978489	0.99993	Tconv	6h	CTLA4
unique	10188	203293988	359.837	-0.0111853	0.414663	-0.0269744	0.97848	0.999731	Treg	0h	CTLA4
unique	4151	203707806	554.379	0.00865887	0.320933	0.0269803	0.978475	0.999731	Treg	0h	CTLA4
unique	2679	203051648	431.388	-0.00975771	0.36158	-0.0269863	0.978471	0.999731	Treg	0h	CTLA4
unique	7642	203631016	1008.95	-0.00602006	0.222901	-0.0270078	0.978453	0.999798	Treg	6h	CTLA4
unique	5195	202786929	537.774	-0.0121151	0.448252	-0.0270274	0.978438	0.99993	Tconv	6h	CTLA4
unique	4847	203918992	558.062	0.00884675	0.32723	0.0270352	0.978432	0.999798	Treg	6h	CTLA4
unique	2536	203803762	376.551	-0.0102475	0.378954	-0.0270415	0.978427	0.999798	Treg	6h	CTLA4
unique	3008	202661055	1616.26	0.00771289	0.285176	0.0270461	0.978423	0.99993	Tconv	6h	CTLA4
unique	8998	203097491	453.098	0.00969109	0.358162	0.0270578	0.978414	0.999798	Treg	6h	CTLA4
unique	3858	203299996	649.33	0.00760049	0.280783	0.0270689	0.978405	0.999798	Treg	6h	CTLA4
unique	10900	203391584	1045.43	0.00859312	0.317312	0.027081	0.978395	0.999914	Tconv	24h	ICOS
unique	7938	203559368	266.222	0.00803347	0.296599	0.0270853	0.978392	0.999807	Treg	0h	CD28
unique	6047	203869327	616.142	0.00996222	0.367749	0.0270898	0.978388	0.998743	Tconv	0h	CD28
unique	1849	202818512	192.4	-0.00939733	0.346865	-0.0270922	0.978386	0.999807	Treg	0h	CD28
unique	4743	203383637	823.888	-0.00711124	0.262454	-0.0270952	0.978384	0.999798	Treg	6h	CTLA4
unique	2767	203307323	339.884	-0.00710326	0.262024	-0.0271092	0.978373	0.999977	Treg	24h	ICOS
unique	10428	203913949	440.778	0.00632487	0.232811	0.0271675	0.978326	0.999977	Treg	24h	ICOS
unique	7781	203934480	951.818	0.00810817	0.298266	0.0271843	0.978313	0.998743	Tconv	0h	CD28
unique	3637	203893481	307.9	0.00747848	0.274906	0.0272038	0.978297	0.999977	Treg	24h	ICOS
unique	2679	203051648	446.534	-0.0118981	0.437062	-0.0272229	0.978282	0.998743	Tconv	0h	CD28
unique	9806	202870842	1391.05	0.00376602	0.138271	0.0272366	0.978271	0.999807	Treg	0h	CD28
unique	284	203819429	433.544	-0.00952237	0.349411	-0.0272527	0.978258	0.999798	Treg	6h	CTLA4
unique	10022	203564116	214.236	-0.00929826	0.341172	-0.0272539	0.978257	0.999807	Treg	0h	CD28
unique	10231	203375791	40.1653	0.0332584	1.22027	0.0272548	0.978256	0.999798	Treg	6h	CTLA4
unique	3264	203500591	987.228	0.00882247	0.323703	0.0272548	0.978256	0.999914	Tconv	24h	ICOS
unique	10854	202620811	512.712	-0.00592488	0.217295	-0.0272665	0.978247	0.999977	Treg	24h	ICOS
[truncated: 78,209 more rows]

## Sheet: Table 4 Trans KO Screen Results
Supplementary Table 4 Trans KO screen results. Results from the pooled CRISPR KO screens identifying trans regulators of CD28 and ICOS in Tconv cells analyzed using MAGeCK. The data is merged with published trans regulator data for CTLA4 (Freimer et al 2022). The results table includes the candidate trans regulator (id), number of sgRNAs (num), and statistics calculated for positive or negative e…
id	num	screen	hit_value	score	p-value	fdr	rank	goodsgrna	lfc
ZNF502	2	CD28	neg	0.45423	0.45947	0.999996	702	1	-0.042208
ZNF502	2	CD28	pos	0.72828	0.72668	0.999996	926	0	-0.042208
ZNF502	2	CTLA4	neg	0.81916	0.81782	0.999996	1007	0	0.045235
ZNF502	2	CTLA4	pos	0.55527	0.5542	0.999996	762	0	0.045235
ZNF502	2	ICOS	neg	0.0097799	0.018662	0.586346	59	1	-0.24626
ZNF502	2	ICOS	pos	0.84205	0.84116	0.999996	1064	0	-0.24626
FOXP3	3	CTLA4	neg	0.81827	0.8173	0.999996	1004	0	0.082899
FOXP3	3	CTLA4	pos	0.13773	0.22815	0.999996	311	2	0.082899
IL2	3	CTLA4	neg	4.8051e-05	0.00017222	0.008023	28	3	-0.33863
IL2	3	CTLA4	pos	0.99995	0.99996	0.999996	1329	0	-0.33863
ARNTL2	3	ICOS	neg	0.91299	0.91138	0.999996	1160	0	0.091113
ARNTL2	3	ICOS	pos	0.36298	0.42354	0.999996	573	1	0.091113
FOXO1	4	CD28	neg	1	1	0.999996	1351	0	1.4411
FOXO1	4	CD28	pos	1.6917e-10	3.6643e-06	0.00055	2	4	1.4411
FOXP1	4	CD28	neg	1	1	0.999996	1350	0	0.69991
FOXP1	4	CD28	pos	1.0322e-08	3.6643e-06	0.00055	3	4	0.69991
MAF	4	CD28	neg	0.99065	0.99053	0.999996	1312	0	0.93035
MAF	4	CD28	pos	1.1341e-07	3.6643e-06	0.00055	4	4	0.93035
YY1	4	CD28	neg	0.96179	0.96144	0.999996	1252	0	0.82929
YY1	4	CD28	pos	1.3528e-07	3.6643e-06	0.00055	5	3	0.82929
USF2	4	CD28	neg	1	1	0.999996	1349	0	0.75431
USF2	4	CD28	pos	2.307e-07	3.6643e-06	0.00055	6	4	0.75431
KMT2A	4	CD28	neg	1	1	0.999996	1348	0	0.59393
KMT2A	4	CD28	pos	2.996e-07	3.6643e-06	0.00055	7	4	0.59393
RNF20	4	CD28	neg	1	1	0.999996	1347	0	0.49234
RNF20	4	CD28	pos	3.944e-07	3.6643e-06	0.00055	8	4	0.49234
DNMT1	4	CD28	neg	0.99929	0.99927	0.999996	1335	0	0.70769
DNMT1	4	CD28	pos	6.4696e-07	3.6643e-06	0.00055	9	4	0.70769
CTLA4	4	CD28	neg	0.99999	1	0.999996	1346	0	0.3889
CTLA4	4	CD28	pos	5.2242e-06	1.0993e-05	0.00135	10	4	0.3889
SRF	4	CD28	neg	0.99999	1	0.999996	1345	0	0.59895
SRF	4	CD28	pos	6.5464e-06	1.0993e-05	0.00135	11	4	0.59895
PATZ1	4	CD28	neg	0.99996	0.99997	0.999996	1344	0	0.35528
PATZ1	4	CD28	pos	3.9077e-05	0.00013558	0.015264	12	4	0.35528
CARF	4	CD28	neg	0.93017	0.93015	0.999996	1199	0	0.43591
CARF	4	CD28	pos	5.649e-05	0.00023818	0.024752	13	3	0.43591
CTCF	4	CD28	neg	0.67149	0.69524	0.999996	860	1	0.42533
CTCF	4	CD28	pos	7.0283e-05	0.00028948	0.027935	14	3	0.42533
PTPRC	4	CD28	neg	0.99991	0.99991	0.999996	1343	0	0.37402
PTPRC	4	CD28	pos	8.787e-05	0.00039941	0.034653	15	4	0.37402
KLF6	4	CD28	neg	0.9999	0.99989	0.999996	1342	0	0.41435
KLF6	4	CD28	pos	0.00010209	0.00042873	0.034653	16	4	0.41435
ATXN7L3	4	CD28	neg	0.98145	0.98132	0.999996	1287	0	0.36049
ATXN7L3	4	CD28	pos	0.00010332	0.00043605	0.034653	17	3	0.36049
BPTF	4	CD28	neg	0.99987	0.99986	0.999996	1341	0	0.35366
BPTF	4	CD28	pos	0.00013013	0.00059728	0.044829	18	4	0.35366
SATB1	4	CD28	neg	0.99981	0.99981	0.999996	1340	0	0.32412
SATB1	4	CD28	pos	0.00019083	0.00080981	0.057582	19	4	0.32412
ZNF792	4	CD28	neg	0.99977	0.99978	0.999996	1339	0	0.28802
ZNF792	4	CD28	pos	0.00022675	0.0009344	0.063119	20	4	0.28802
TFCP2L1	4	CD28	neg	0.93713	0.93705	0.999996	1209	0	0.39149
TFCP2L1	4	CD28	pos	0.00031569	0.0012862	0.081233	21	3	0.39149
TBX18	4	CD28	neg	0.99968	0.9997	0.999996	1338	0	0.28919
TBX18	4	CD28	pos	0.00032057	0.0013228	0.081233	22	4	0.28919
MBD2	4	CD28	neg	0.99965	0.99967	0.999996	1337	0	0.31692
MBD2	4	CD28	pos	0.00034989	0.0014327	0.084158	23	4	0.31692
HOXD9	4	CD28	neg	0.92448	0.92422	0.999996	1190	0	0.37071
HOXD9	4	CD28	pos	0.00039309	0.0015647	0.088078	24	3	0.37071
RORA	4	CD28	neg	0.93343	0.93325	0.999996	1203	0	0.3811
RORA	4	CD28	pos	0.00044103	0.0017479	0.093488	25	3	0.3811
HOMEZ	4	CD28	neg	0.99954	0.99954	0.999996	1336	0	0.27563
HOMEZ	4	CD28	pos	0.00045686	0.0017992	0.093488	26	4	0.27563
NPAS2	4	CD28	neg	0.70362	0.71804	0.999996	895	1	0.4114
NPAS2	4	CD28	pos	0.00067762	0.0025907	0.12963	27	3	0.4114
ZBTB1	4	CD28	neg	0.99927	0.99925	0.999996	1334	0	0.23032
ZBTB1	4	CD28	pos	0.00072585	0.0027592	0.130198	28	4	0.23032
ARID5A	4	CD28	neg	0.99924	0.99923	0.999996	1333	0	0.24996
ARID5A	4	CD28	pos	0.00075912	0.0028545	0.130198	29	4	0.24996
VPS52	4	CD28	neg	0.99923	0.99921	0.999996	1332	0	0.29228
VPS52	4	CD28	pos	0.00076932	0.0028911	0.130198	30	4	0.29228
IL1R1	4	CD28	neg	0.99907	0.99903	0.999996	1331	0	0.22205
IL1R1	4	CD28	pos	0.00092713	0.0033895	0.147716	31	4	0.22205
MED30	4	CD28	neg	0.9989	0.99881	0.999996	1330	0	0.24288
MED30	4	CD28	pos	0.0011036	0.0041297	0.17435	32	4	0.24288
SATB2	4	CD28	neg	0.99877	0.99863	0.999996	1329	0	0.2003
SATB2	4	CD28	pos	0.0012344	0.0045401	0.181858	33	4	0.2003
HOXD13	4	CD28	neg	0.99835	0.99818	0.999996	1327	0	0.46572
HOXD13	4	CD28	pos	0.0012403	0.0045767	0.181858	34	4	0.46572
BCL11B	4	CD28	neg	0.9987	0.99856	0.999996	1328	0	0.38069
BCL11B	4	CD28	pos	0.001299	0.0047746	0.1843	35	4	0.38069
CXXC1	4	CD28	neg	0.99319	0.99309	0.999996	1317	0	0.31336
CXXC1	4	CD28	pos	0.0013932	0.005141	0.192932	36	4	0.31336
ZNF528	4	CD28	neg	0.85484	0.8552	0.999996	1096	0	0.29053
ZNF528	4	CD28	pos	0.0016389	0.0061011	0.222772	37	3	0.29053
FOXI1	4	CD28	neg	0.99799	0.99789	0.999996	1326	0	0.27022
FOXI1	4	CD28	pos	0.0020144	0.0074129	0.263549	38	4	0.27022
KLF3	4	CD28	neg	0.99792	0.99784	0.999996	1325	0	0.31256
KLF3	4	CD28	pos	0.0020785	0.0076474	0.264915	39	4	0.31256
JUN	4	CD28	neg	0.95065	0.95047	0.999996	1233	0	0.31389
JUN	4	CD28	pos	0.0022693	0.0083217	0.281064	40	3	0.31389
PRDM15	4	CD28	neg	0.99745	0.99734	0.999996	1324	0	0.20423
PRDM15	4	CD28	pos	0.0025538	0.009377	0.303362	41	4	0.20423
NR3C2	4	CD28	neg	0.99736	0.99728	0.999996	1323	0	0.16388
NR3C2	4	CD28	pos	0.0026389	0.0096262	0.303362	42	4	0.16388
ZBTB33	4	CD28	neg	0.67117	0.69496	0.999996	859	1	0.26473
ZBTB33	4	CD28	pos	0.0026522	0.0096555	0.303362	43	3	0.26473
OVOL2	4	CD28	neg	0.98921	0.98913	0.999996	1308	0	0.28708
OVOL2	4	CD28	pos	0.0035385	0.012572	0.386026	44	4	0.28708
DLX2	4	CD28	neg	0.99618	0.9962	0.999996	1322	0	0.18203
DLX2	4	CD28	pos	0.0038231	0.013496	0.390668	45	4	0.18203
PAX8	4	CD28	neg	0.9866	0.98666	0.999996	1299	0	0.24777
PAX8	4	CD28	pos	0.0038577	0.013591	0.390668	46	4	0.24777
MED12	4	CD28	neg	0.80338	0.80355	0.999996	1023	1	0.24626
MED12	4	CD28	pos	0.0038579	0.013591	0.390668	47	3	0.24626
USP22	4	CD28	neg	0.2032	0.33519	0.999996	413	1	0.28456
USP22	4	CD28	pos	0.0042171	0.014712	0.414088	48	3	0.28456
CIC	4	CD28	neg	0.99509	0.99505	0.999996	1321	0	0.14334
CIC	4	CD28	pos	0.0049129	0.016918	0.466458	49	4	0.14334
IL12RB2	4	CD28	neg	0.99468	0.99464	0.999996	1320	0	0.12909
IL12RB2	4	CD28	pos	0.0053233	0.018215	0.480484	50	4	0.12909
SETDB1	4	CD28	neg	0.61487	0.65892	0.999996	810	1	0.25037
SETDB1	4	CD28	pos	0.0053711	0.018413	0.480484	51	3	0.25037
ATF2	4	CD28	neg	0.70981	0.72257	0.999996	901	1	0.28095
ATF2	4	CD28	pos	0.0053945	0.018494	0.480484	52	3	0.28095
NR4A2	4	CD28	neg	0.76328	0.76613	0.999996	970	1	0.2316
NR4A2	4	CD28	pos	0.0055229	0.01897	0.483561	53	2	0.2316
DLX1	4	CD28	neg	0.99424	0.99427	0.999996	1319	0	0.26564
DLX1	4	CD28	pos	0.0057589	0.019784	0.490279	54	4	0.26564
HOXD10	4	CD28	neg	0.9589	0.95848	0.999996	1245	0	0.23908
HOXD10	4	CD28	pos	0.0058143	0.01996	0.490279	55	3	0.23908
ZNF180	4	CD28	neg	0.87147	0.87145	0.999996	1118	0	0.26923
ZNF180	4	CD28	pos	0.0059836	0.020451	0.49337	56	3	0.26923
ZNF197	4	CD28	neg	0.99388	0.9938	0.999996	1318	0	0.16566
ZNF197	4	CD28	pos	0.0061229	0.020817	0.493399	57	4	0.16566
MTF1	4	CD28	neg	0.94876	0.94844	0.999996	1230	0	0.21597
MTF1	4	CD28	pos	0.0069481	0.023441	0.541282	58	3	0.21597
TBX1	4	CD28	neg	0.99297	0.9929	0.999996	1316	0	0.18
TBX1	4	CD28	pos	0.0070273	0.023639	0.541282	59	4	0.18
NKX6-1	4	CD28	neg	0.99272	0.99263	0.999996	1315	0	0.1999
NKX6-1	4	CD28	pos	0.007282	0.024481	0.551238	60	4	0.1999
VEZF1	4	CD28	neg	0.99042	0.99026	0.999996	1311	0	0.20404
VEZF1	4	CD28	pos	0.0075328	0.025331	0.552088	61	4	0.20404
TEF	4	CD28	neg	0.99221	0.99215	0.999996	1314	0	0.16126
TEF	4	CD28	pos	0.0077929	0.026145	0.552088	62	4	0.16126
IL6R	4	CD28	neg	0.13896	0.26718	0.999996	330	1	0.21909
IL6R	4	CD28	pos	0.0080819	0.027002	0.552088	63	3	0.21909
ZNF432	4	CD28	neg	0.77048	0.77261	0.999996	977	1	0.22618
ZNF432	4	CD28	pos	0.0081481	0.0272	0.552088	64	3	0.22618
IL1RL1	4	CD28	neg	0.62808	0.66739	0.999996	816	1	0.23162
IL1RL1	4	CD28	pos	0.0083908	0.027904	0.552088	65	3	0.23162
LHX9	4	CD28	neg	0.99161	0.99151	0.999996	1313	0	0.11063
LHX9	4	CD28	pos	0.0083915	0.027904	0.552088	66	4	0.11063
HOXD1	4	CD28	neg	0.89533	0.89535	0.999996	1153	0	0.23129
HOXD1	4	CD28	pos	0.0084504	0.028116	0.552088	67	3	0.23129
EN1	4	CD28	neg	0.86987	0.8699	0.999996	1116	0	0.19145
EN1	4	CD28	pos	0.0084697	0.028175	0.552088	68	2	0.19145
GATA6	4	CD28	neg	0.82851	0.82874	0.999996	1056	0	-0.017666
GATA6	4	CD28	pos	0.0084804	0.028197	0.552088	69	1	-0.017666
POU1F1	4	CD28	neg	0.75048	0.75477	0.999996	955	1	0.15001
POU1F1	4	CD28	pos	0.0088696	0.029362	0.56669	70	2	0.15001
HMBOX1	4	CD28	neg	0.9747	0.97472	0.999996	1275	0	0.20187
HMBOX1	4	CD28	pos	0.0091119	0.030095	0.572654	71	3	0.20187
NFE4	4	CD28	neg	0.99029	0.99012	0.999996	1310	0	0.12979
NFE4	4	CD28	pos	0.0097143	0.032044	0.600638	72	4	0.12979
OTP	4	CD28	neg	0.98989	0.98981	0.999996	1309	0	0.1322
OTP	4	CD28	pos	0.010109	0.033217	0.600638	73	4	0.1322
HOXD3	4	CD28	neg	0.5023	0.5996	0.999996	732	1	0.2257
HOXD3	4	CD28	pos	0.010121	0.033232	0.600638	74	3	0.2257
IRX3	4	CD28	neg	0.97507	0.97503	0.999996	1276	0	0.25796
IRX3	4	CD28	pos	0.010207	0.033518	0.600638	75	3	0.25796
ERF	4	CD28	neg	0.94156	0.94123	0.999996	1220	0	0.27512
ERF	4	CD28	pos	0.010299	0.033789	0.600638	76	3	0.27512
ZNF816	4	CD28	neg	0.27895	0.41489	0.999996	519	1	0.21312
ZNF816	4	CD28	pos	0.010729	0.034976	0.613669	77	3	0.21312
TBR1	4	CD28	neg	0.98904	0.98903	0.999996	1307	0	0.1985
TBR1	4	CD28	pos	0.01096	0.035672	0.61786	78	4	0.1985
ZNF565	4	CD28	neg	0.98871	0.9887	0.999996	1306	0	0.097734
ZNF565	4	CD28	pos	0.01129	0.036793	0.620827	79	4	0.097734
IL25	4	CD28	neg	0.9885	0.98849	0.999996	1305	0	0.14069
IL25	4	CD28	pos	0.011496	0.037402	0.620827	80	4	0.14069
BTNL9	4	CD28	neg	0.98829	0.98834	0.999996	1304	0	0.20966
BTNL9	4	CD28	pos	0.011706	0.038083	0.620827	81	4	0.20966
TRERF1	4	CD28	neg	0.93851	0.93834	0.999996	1212	0	0.19999
TRERF1	4	CD28	pos	0.011958	0.038787	0.620827	82	3	0.19999
ZNF581	4	CD28	neg	0.988	0.98804	0.999996	1303	0	0.2615
ZNF581	4	CD28	pos	0.011998	0.038897	0.620827	83	4	0.2615
POU3F1	4	CD28	neg	0.92627	0.9261	0.999996	1193	0	0.27497
POU3F1	4	CD28	pos	0.012086	0.039161	0.620827	84	3	0.27497
NFE2L2	4	CD28	neg	0.91241	0.91218	0.999996	1177	0	0.18127
NFE2L2	4	CD28	pos	0.012096	0.039212	0.620827	85	3	0.18127
ZNF684	4	CD28	neg	0.98779	0.98784	0.999996	1302	0	0.084701
ZNF684	4	CD28	pos	0.012214	0.03952	0.620827	86	4	0.084701
ZNF852	4	CD28	neg	0.98757	0.9876	0.999996	1301	0	0.11687
ZNF852	4	CD28	pos	0.012433	0.040143	0.623364	87	4	0.11687
ZNF189	4	CD28	neg	0.91674	0.91643	0.999996	1184	0	0.22434
ZNF189	4	CD28	pos	0.012952	0.04163	0.634275	88	3	0.22434
ZNF616	4	CD28	neg	0.98698	0.98702	0.999996	1300	0	0.09766
ZNF616	4	CD28	pos	0.013021	0.041784	0.634275	89	4	0.09766
ZNF302	4	CD28	neg	0.98631	0.98641	0.999996	1298	0	0.14829
ZNF302	4	CD28	pos	0.01369	0.043997	0.651514	90	4	0.14829
IRX5	4	CD28	neg	0.98607	0.98617	0.999996	1297	0	0.11373
IRX5	4	CD28	pos	0.013928	0.044642	0.651514	91	4	0.11373
ZNF416	4	CD28	neg	0.66534	0.69115	0.999996	851	1	0.21361
ZNF416	4	CD28	pos	0.01401	0.044855	0.651514	92	3	0.21361
ZNF71	4	CD28	neg	0.81176	0.81225	0.999996	1037	0	0.24079
ZNF71	4	CD28	pos	0.014104	0.045111	0.651514	93	3	0.24079
SMAD1	4	CD28	neg	0.84972	0.84999	0.999996	1089	0	0.14899
SMAD1	4	CD28	pos	0.014437	0.046137	0.651514	94	2	0.14899
STAT1	4	CD28	neg	0.98515	0.98524	0.999996	1296	0	0.118
STAT1	4	CD28	pos	0.01485	0.047295	0.651514	95	4	0.118
ZFP57	4	CD28	neg	0.98483	0.9849	0.999996	1295	0	0.1269
ZFP57	4	CD28	pos	0.015167	0.048145	0.651514	96	4	0.1269
IL33	4	CD28	neg	0.9848	0.98488	0.999996	1294	0	0.090271
IL33	4	CD28	pos	0.015199	0.048233	0.651514	97	4	0.090271
SPI1	4	CD28	neg	0.98477	0.98486	0.999996	1293	0	0.10819
SPI1	4	CD28	pos	0.015231	0.048307	0.651514	98	4	0.10819
ZFP28	4	CD28	neg	0.90841	0.90818	0.999996	1171	0	0.2106
ZFP28	4	CD28	pos	0.015411	0.048849	0.651514	99	3	0.2106
E2F6	4	CD28	neg	0.98454	0.98462	0.999996	1292	0	0.18158
E2F6	4	CD28	pos	0.015457	0.049003	0.651514	100	4	0.18158
SMAD3	4	CD28	neg	0.44424	0.57224	0.999996	695	1	0.20648
SMAD3	4	CD28	pos	0.015712	0.049743	0.651514	101	3	0.20648
AIF1	4	CD28	neg	0.29639	0.43346	0.999996	534	2	-0.075679
AIF1	4	CD28	pos	0.015811	0.050036	0.651514	102	1	-0.075679
ZNF771	4	CD28	neg	0.98418	0.98427	0.999996	1291	0	0.26879
ZNF771	4	CD28	pos	0.015817	0.050066	0.651514	103	4	0.26879
CEBPZ	4	CD28	neg	0.98415	0.98422	0.999996	1290	0	0.12799
CEBPZ	4	CD28	pos	0.01585	0.050154	0.651514	104	4	0.12799
HEYL	4	CD28	neg	0.090788	0.19637	0.999996	240	2	0.09881
HEYL	4	CD28	pos	0.015997	0.050696	0.652287	105	2	0.09881
EMX1	4	CD28	neg	0.9343	0.93435	0.999996	1205	0	0.2006
EMX1	4	CD28	pos	0.016642	0.052389	0.663783	106	2	0.2006
ZNF614	4	CD28	neg	0.65146	0.68215	0.999996	836	1	0.16847
ZNF614	4	CD28	pos	0.01674	0.052572	0.663783	107	3	0.16847
ZNF300	4	CD28	neg	0.69094	0.70857	0.999996	885	1	0.11863
ZNF300	4	CD28	pos	0.017078	0.053415	0.666228	108	2	0.11863
ELK3	4	CD28	neg	0.84115	0.84159	0.999996	1075	0	0.062587
ELK3	4	CD28	pos	0.017272	0.053752	0.666228	109	2	0.062587
HSF2	4	CD28	neg	0.70034	0.71581	0.999996	892	1	0.1667
HSF2	4	CD28	pos	0.017853	0.054924	0.674572	110	2	0.1667
HOXB13	4	CD28	neg	0.83415	0.83449	0.999996	1069	0	0.24654
HOXB13	4	CD28	pos	0.01836	0.055994	0.681518	111	3	0.24654
BARHL1	4	CD28	neg	0.41601	0.55922	0.999996	677	2	0.025527
BARHL1	4	CD28	pos	0.018731	0.056727	0.682774	112	2	0.025527
BNC2	4	CD28	neg	0.71504	0.72653	0.999996	908	1	0.18726
BNC2	4	CD28	pos	0.018921	0.057108	0.682774	113	3	0.18726
CEBPG	4	CD28	neg	0.97871	0.9787	0.999996	1283	0	0.20887
CEBPG	4	CD28	pos	0.019452	0.05809	0.688423	114	3	0.20887
RFX6	4	CD28	neg	0.21499	0.34803	0.999996	430	1	0.12535
RFX6	4	CD28	pos	0.020156	0.059468	0.694442	115	2	0.12535
RREB1	4	CD28	neg	0.76703	0.76942	0.999996	974	1	0.19021
RREB1	4	CD28	pos	0.02037	0.059901	0.694442	116	3	0.19021
ZNF780A	4	CD28	neg	0.34487	0.48424	0.999996	588	1	0.19693
ZNF780A	4	CD28	pos	0.020632	0.060494	0.694442	117	3	0.19693
ZNF2	4	CD28	neg	0.94076	0.9405	0.999996	1217	0	0.21613
ZNF2	4	CD28	pos	0.020752	0.060795	0.694442	118	3	0.21613
TAF5L	4	CD28	neg	0.25108	0.38618	0.999996	481	2	0.00043629
TAF5L	4	CD28	pos	0.020918	0.061168	0.694442	119	2	0.00043629
CCR8	4	CD28	neg	0.56328	0.63052	0.999996	761	1	0.13566
CCR8	4	CD28	pos	0.021599	0.062561	0.700556	120	2	0.13566
ZNF524	4	CD28	neg	0.49035	0.59381	0.999996	723	1	0.17218
ZNF524	4	CD28	pos	0.021721	0.062744	0.700556	121	2	0.17218
ZNF263	4	CD28	neg	0.78297	0.78399	0.999996	991	1	0.19061
ZNF263	4	CD28	pos	0.022136	0.06369	0.70132	122	3	0.19061
EBF2	4	CD28	neg	0.58816	0.64402	0.999996	784	1	0.18979
EBF2	4	CD28	pos	0.022199	0.063851	0.70132	123	3	0.18979
LCORL	4	CD28	neg	0.97125	0.97118	0.999996	1273	0	0.21179
LCORL	4	CD28	pos	0.022961	0.065558	0.707724	124	3	0.21179
CCHCR1	4	CD28	neg	0.96578	0.96546	0.999996	1266	0	0.15889
CCHCR1	4	CD28	pos	0.023086	0.065778	0.707724	125	3	0.15889
HES2	4	CD28	neg	0.8215	0.82182	0.999996	1048	0	0.18007
HES2	4	CD28	pos	0.023214	0.066005	0.707724	126	3	0.18007
CREBL2	4	CD28	neg	0.60501	0.65319	0.999996	801	1	0.16517
CREBL2	4	CD28	pos	0.023592	0.066753	0.709893	127	2	0.16517
HOXB7	4	CD28	neg	0.96648	0.96617	0.999996	1267	0	0.083652
HOXB7	4	CD28	pos	0.023827	0.067259	0.709893	128	2	0.083652
PHTF1	4	CD28	neg	0.86417	0.86417	0.999996	1106	0	0.20103
PHTF1	4	CD28	pos	0.024748	0.069311	0.716329	129	3	0.20103
TCF24	4	CD28	neg	0.80447	0.80472	0.999996	1025	1	0.2592
TCF24	4	CD28	pos	0.025128	0.070139	0.716329	130	3	0.2592
CREB3L2	4	CD28	neg	0.19927	0.33123	0.999996	404	2	0.069914
CREB3L2	4	CD28	pos	0.025139	0.07019	0.716329	131	2	0.069914
IL6ST	4	CD28	neg	0.30296	0.44019	0.999996	541	1	0.011303
IL6ST	4	CD28	pos	0.025279	0.070505	0.716329	132	1	0.011303
GLI2	4	CD28	neg	0.66502	0.69095	0.999996	850	1	0.15544
GLI2	4	CD28	pos	0.025401	0.070762	0.716329	133	2	0.15544
EPAS1	4	CD28	neg	0.34702	0.48648	0.999996	593	1	0.18929
EPAS1	4	CD28	pos	0.025809	0.071568	0.716329	134	3	0.18929
PITX2	4	CD28	neg	0.47956	0.58871	0.999996	716	1	0.12391
PITX2	4	CD28	pos	0.026005	0.071986	0.716329	135	2	0.12391
ZNF267	4	CD28	neg	0.82871	0.82885	0.999996	1057	0	0.19198
ZNF267	4	CD28	pos	0.026085	0.07211	0.716329	136	3	0.19198
TLX3	4	CD28	neg	0.95964	0.95934	0.999996	1248	0	0.18466
TLX3	4	CD28	pos	0.026643	0.073261	0.722447	137	3	0.18466
ESRRG	4	CD28	neg	0.81946	0.81977	0.999996	1045	0	0.12651
ESRRG	4	CD28	pos	0.027405	0.074814	0.729147	138	2	0.12651
GLI1	4	CD28	neg	0.9712	0.97113	0.999996	1272	0	0.17617
GLI1	4	CD28	pos	0.027492	0.07502	0.729147	139	3	0.17617
ZNF444	4	CD28	neg	0.45886	0.57925	0.999996	705	1	0.015134
ZNF444	4	CD28	pos	0.028179	0.076522	0.738437	140	1	0.015134
ZNF23	4	CD28	neg	0.90093	0.90072	0.999996	1159	0	0.18505
ZNF23	4	CD28	pos	0.028798	0.077673	0.744224	141	3	0.18505
ATF7	4	CD28	neg	0.57391	0.63629	0.999996	770	1	0.16531
ATF7	4	CD28	pos	0.03004	0.080091	0.761993	142	2	0.16531
FOXP2	4	CD28	neg	0.78718	0.78793	0.999996	998	1	0.17437
FOXP2	4	CD28	pos	0.03098	0.082018	0.773068	143	3	0.17437
HSFY2	4	CD28	neg	0.31824	0.45651	0.999996	557	2	0.096971
HSFY2	4	CD28	pos	0.031182	0.0824	0.773068	144	2	0.096971
TFE3	4	CD28	neg	0.88267	0.88249	0.999996	1133	0	0.16087
TFE3	4	CD28	pos	0.031913	0.083895	0.781606	145	3	0.16087
BHLHE23	4	CD28	neg	0.96017	0.95994	0.999996	1249	0	0.18668
BHLHE23	4	CD28	pos	0.032385	0.084833	0.781606	146	3	0.18668
BCL6	4	CD28	neg	0.85115	0.85158	0.999996	1090	0	0.17009
BCL6	4	CD28	pos	0.032489	0.085045	0.781606	147	2	0.17009
ZBTB26	4	CD28	neg	0.85982	0.85998	0.999996	1100	0	0.1663
ZBTB26	4	CD28	pos	0.033747	0.087508	0.792244	148	3	0.1663
CCDC169-SOHLH2	4	CD28	neg	0.59308	0.64675	0.999996	788	1	0.15138
CCDC169-SOHLH2	4	CD28	pos	0.033959	0.08794	0.792244	149	3	0.15138
ZNF45	4	CD28	neg	0.98046	0.98032	0.999996	1285	0	0.1687
ZNF45	4	CD28	pos	0.033968	0.087962	0.792244	150	3	0.1687
ZBTB37	4	CD28	neg	0.31641	0.45467	0.999996	554	1	0.18911
ZBTB37	4	CD28	pos	0.034564	0.089223	0.798276	151	3	0.18911
ARID3A	4	CD28	neg	0.96945	0.96944	0.999996	1270	0	0.1539
ARID3A	4	CD28	pos	0.034895	0.089882	0.798886	152	3	0.1539
TOPORS	4	CD28	neg	0.3999	0.54282	0.999996	655	2	-0.03208
TOPORS	4	CD28	pos	0.0354	0.091003	0.803566	153	1	-0.03208
ZNF19	4	CD28	neg	0.94112	0.94081	0.999996	1218	0	0.14615
ZNF19	4	CD28	pos	0.036066	0.092432	0.810885	154	3	0.14615
ZNF566	4	CD28	neg	0.87399	0.87402	0.999996	1122	0	0.1265
ZNF566	4	CD28	pos	0.036704	0.093737	0.813563	155	2	0.1265
ISX	4	CD28	neg	0.89988	0.89976	0.999996	1157	0	0.11188
ISX	4	CD28	pos	0.036839	0.093942	0.813563	156	2	0.11188
ALX3	4	CD28	neg	0.751	0.75526	0.999996	956	1	0.149
ALX3	4	CD28	pos	0.03748	0.095254	0.81967	157	2	0.149
PTEN	4	CD28	neg	0.98268	0.9825	0.999996	1288	0	0.12028
PTEN	4	CD28	pos	0.038277	0.096954	0.825114	158	3	0.12028
FOXO3	4	CD28	neg	0.97603	0.97597	0.999996	1278	0	0.17408
FOXO3	4	CD28	pos	0.038392	0.097108	0.825114	159	3	0.17408
ZNF410	4	CD28	neg	0.33457	0.47416	0.999996	575	1	0.18292
ZNF410	4	CD28	pos	0.039372	0.099277	0.826967	160	3	0.18292
PURA	4	CD28	neg	0.81905	0.81945	0.999996	1044	0	0.15786
PURA	4	CD28	pos	0.039633	0.099783	0.826967	161	3	0.15786
NKX2-8	4	CD28	neg	0.80185	0.80198	0.999996	1019	1	0.13159
NKX2-8	4	CD28	pos	0.040172	0.10091	0.826967	162	2	0.13159
SIX6	4	CD28	neg	0.77823	0.77955	0.999996	985	1	0.047178
SIX6	4	CD28	pos	0.04043	0.10142	0.826967	163	1	0.047178
CXXC5	4	CD28	neg	0.77244	0.77435	0.999996	981	1	0.20545
CXXC5	4	CD28	pos	0.040444	0.10145	0.826967	164	3	0.20545
EVX1	4	CD28	neg	0.96537	0.96507	0.999996	1263	0	0.1854
EVX1	4	CD28	pos	0.040625	0.10182	0.826967	165	3	0.1854
PLAG1	4	CD28	neg	0.96567	0.96537	0.999996	1265	0	0.13074
PLAG1	4	CD28	pos	0.041081	0.10263	0.826967	166	3	0.13074
ZNF124	4	CD28	neg	0.1621	0.29178	0.999996	364	2	-0.077374
ZNF124	4	CD28	pos	0.041147	0.10274	0.826967	167	1	-0.077374
ICOS	4	CD28	neg	0.80141	0.80155	0.999996	1017	1	0.15479
ICOS	4	CD28	pos	0.041356	0.10314	0.826967	168	3	0.15479
GSX2	4	CD28	neg	0.96543	0.96516	0.999996	1264	0	0.1908
GSX2	4	CD28	pos	0.04154	0.10345	0.826967	169	3	0.1908
SP9	4	CD28	neg	0.62948	0.66825	0.999996	818	1	0.15706
SP9	4	CD28	pos	0.04303	0.10636	0.843915	170	3	0.15706
VSX1	4	CD28	neg	0.30375	0.44105	0.999996	543	2	-0.045086
VSX1	4	CD28	pos	0.043296	0.10703	0.843915	171	1	-0.045086
PHF1	4	CD28	neg	0.72808	0.7367	0.999996	925	1	0.17563
PHF1	4	CD28	pos	0.043502	0.10744	0.843915	172	3	0.17563
DUXA	4	CD28	neg	0.82211	0.82251	0.999996	1050	0	0.145
DUXA	4	CD28	pos	0.043882	0.10821	0.845047	173	3	0.145
ZNF484	4	CD28	neg	0.28184	0.41788	0.999996	520	1	0.13318
ZNF484	4	CD28	pos	0.045034	0.11049	0.857887	174	3	0.13318
EBF1	4	CD28	neg	0.78625	0.78694	0.999996	996	1	0.016457
EBF1	4	CD28	pos	0.046155	0.11275	0.870467	175	2	0.016457
ZNF383	4	CD28	neg	0.88849	0.8884	0.999996	1142	0	0.14267
ZNF383	4	CD28	pos	0.046869	0.11419	0.875932	176	3	0.14267
CSF1	4	CD28	neg	0.5001	0.59853	0.999996	729	1	0.19366
CSF1	4	CD28	pos	0.047334	0.11509	0.875932	177	3	0.19366
HOXA9	4	CD28	neg	0.046155	0.11103	0.999996	140	1	0.14369
HOXA9	4	CD28	pos	0.047493	0.11541	0.875932	178	3	0.14369
PROX1	4	CD28	neg	0.054622	0.12758	0.999996	161	2	0.017477
PROX1	4	CD28	pos	0.0482	0.11676	0.881216	179	2	0.017477
ZSCAN4	4	CD28	neg	0.12231	0.24951	0.999996	309	1	0.14457
ZSCAN4	4	CD28	pos	0.048904	0.11827	0.884005	180	3	0.14457
NPAS1	4	CD28	neg	0.98338	0.98324	0.999996	1289	0	0.15822
NPAS1	4	CD28	pos	0.049008	0.11843	0.884005	181	3	0.15822
CRX	4	CD28	neg	0.22089	0.35411	0.999996	444	2	0.059069
CRX	4	CD28	pos	0.04972	0.11972	0.888668	182	2	0.059069
MYBL1	4	CD28	neg	0.89104	0.89114	0.999996	1147	0	0.15729
MYBL1	4	CD28	pos	0.050444	0.1212	0.894741	183	3	0.15729
EVX2	4	CD28	neg	0.97648	0.97635	0.999996	1279	0	0.18026
EVX2	4	CD28	pos	0.051012	0.12229	0.897896	184	3	0.18026
ZNF696	4	CD28	neg	0.73879	0.74525	0.999996	940	1	0.10306
ZNF696	4	CD28	pos	0.052444	0.12488	0.911988	185	2	0.10306
NR5A2	4	CD28	neg	0.78438	0.78518	0.999996	994	1	0.19285
NR5A2	4	CD28	pos	0.054439	0.12869	0.929719	186	3	0.19285
KLF16	4	CD28	neg	0.20445	0.3364	0.999996	414	2	-0.073771
KLF16	4	CD28	pos	0.054695	0.12916	0.929719	187	1	-0.073771
POU3F2	4	CD28	neg	0.43466	0.56813	0.999996	689	1	0.11993
POU3F2	4	CD28	pos	0.054805	0.12938	0.929719	188	2	0.11993
GSC2	4	CD28	neg	0.95338	0.95328	0.999996	1238	0	0.12976
GSC2	4	CD28	pos	0.055404	0.13056	0.932856	189	2	0.12976
ZNF274	4	CD28	neg	0.69944	0.7151	0.999996	891	1	0.10113
ZNF274	4	CD28	pos	0.055725	0.13119	0.932856	190	2	0.10113
TGFB1	4	CD28	neg	0.94658	0.94617	0.999996	1227	0	0.17545
TGFB1	4	CD28	pos	0.056651	0.13306	0.941138	191	3	0.17545
TEAD1	4	CD28	neg	0.45839	0.57897	0.999996	704	1	0.10456
TEAD1	4	CD28	pos	0.057563	0.13481	0.9421	192	3	0.10456
KLF7	4	CD28	neg	0.93888	0.93865	0.999996	1213	0	0.15737
KLF7	4	CD28	pos	0.057584	0.13488	0.9421	193	3	0.15737
ZNF174	4	CD28	neg	0.84576	0.84598	0.999996	1082	0	0.12019
ZNF174	4	CD28	pos	0.057788	0.13528	0.9421	194	3	0.12019
HLA-DQB1	4	CD28	neg	0.4452	0.57268	0.999996	696	1	0.041312
HLA-DQB1	4	CD28	pos	0.058943	0.13764	0.953618	195	2	0.041312
TFAP4	4	CD28	neg	0.71214	0.72427	0.999996	903	1	0.11386
TFAP4	4	CD28	pos	0.060062	0.13968	0.962796	196	3	0.11386
AR	4	CD28	neg	0.052968	0.12433	0.999996	156	3	-0.18084
AR	4	CD28	pos	0.062472	0.14386	0.982323	197	1	-0.18084
SOX8	4	CD28	neg	0.65347	0.68338	0.999996	840	1	0.09278
SOX8	4	CD28	pos	0.062532	0.14397	0.982323	198	2	0.09278
ZFHX2	4	CD28	neg	0.59684	0.64856	0.999996	792	1	0.12309
ZFHX2	4	CD28	pos	0.06393	0.1467	0.985173	199	3	0.12309
POU5F1B	4	CD28	neg	0.44899	0.57441	0.999996	699	1	0.17114
POU5F1B	4	CD28	pos	0.064049	0.14699	0.985173	200	3	0.17114
DRGX	4	CD28	neg	0.71417	0.72591	0.999996	907	1	0.12704
DRGX	4	CD28	pos	0.064289	0.14752	0.985173	201	3	0.12704
HBP1	4	CD28	neg	0.88892	0.8889	0.999996	1143	0	0.12265
HBP1	4	CD28	pos	0.06448	0.14791	0.985173	202	2	0.12265
TCF7	4	CD28	neg	0.32762	0.46651	0.999996	567	2	0.012348
TCF7	4	CD28	pos	0.064585	0.14817	0.985173	203	2	0.012348
ZNF35	4	CD28	neg	0.80469	0.80491	0.999996	1026	1	0.13494
ZNF35	4	CD28	pos	0.064889	0.14876	0.985173	204	3	0.13494
SREBF2	4	CD28	neg	0.91719	0.91685	0.999996	1185	0	0.14644
SREBF2	4	CD28	pos	0.066452	0.15183	0.995289	205	2	0.14644
BHLHA15	4	CD28	neg	0.092415	0.19942	0.999996	244	1	0.039951
BHLHA15	4	CD28	pos	0.066694	0.15225	0.995289	206	2	0.039951
ZFP14	4	CD28	neg	0.66011	0.68775	0.999996	845	1	0.14422
ZFP14	4	CD28	pos	0.066833	0.1525	0.995289	207	3	0.14422
CCL7	4	CD28	neg	0.26202	0.39717	0.999996	494	1	0.13183
CCL7	4	CD28	pos	0.067447	0.15359	0.997596	208	2	0.13183
MED11	4	CD28	neg	0.80272	0.80289	0.999996	1022	1	0.18156
MED11	4	CD28	pos	0.068047	0.15474	0.999996	209	3	0.18156
ZFP30	4	CD28	neg	0.76076	0.76379	0.999996	967	1	0.10801
ZFP30	4	CD28	pos	0.068799	0.15623	0.999996	210	2	0.10801
ZNF33A	4	CD28	neg	0.87877	0.87876	0.999996	1130	0	0.061579
ZNF33A	4	CD28	pos	0.0695	0.15748	0.999996	211	1	0.061579
ZBTB32	4	CD28	neg	0.90352	0.90328	0.999996	1163	0	0.1094
ZBTB32	4	CD28	pos	0.070064	0.15861	0.999996	212	3	0.1094
GMEB2	4	CD28	neg	0.48722	0.59231	0.999996	722	1	0.13195
GMEB2	4	CD28	pos	0.070317	0.15912	0.999996	213	3	0.13195
NFAT5	4	CD28	neg	0.95691	0.95668	0.999996	1241	0	0.14304
NFAT5	4	CD28	pos	0.07095	0.16035	0.999996	214	3	0.14304
NEUROD1	4	CD28	neg	0.91013	0.90992	0.999996	1173	0	0.084685
NEUROD1	4	CD28	pos	0.071601	0.16138	0.999996	215	2	0.084685
GZMA	4	CD28	neg	0.73498	0.74215	0.999996	933	1	0.11954
GZMA	4	CD28	pos	0.07197	0.16219	0.999996	216	3	0.11954
BARHL2	4	CD28	neg	0.87383	0.87392	0.999996	1121	0	0.10902
BARHL2	4	CD28	pos	0.072098	0.16239	0.999996	217	3	0.10902
FOXH1	4	CD28	neg	0.19258	0.32435	0.999996	395	2	-0.055563
FOXH1	4	CD28	pos	0.072301	0.16276	0.999996	218	1	-0.055563
ZFP82	4	CD28	neg	0.60168	0.65124	0.999996	797	1	0.1537
ZFP82	4	CD28	pos	0.072922	0.16395	0.999996	219	3	0.1537
NR1H4	4	CD28	neg	0.93741	0.93732	0.999996	1210	0	0.1353
NR1H4	4	CD28	pos	0.073128	0.16433	0.999996	220	2	0.1353
MIXL1	4	CD28	neg	0.96128	0.96106	0.999996	1251	0	0.12381
MIXL1	4	CD28	pos	0.073386	0.16482	0.999996	221	3	0.12381
ZNF501	4	CD28	neg	0.14403	0.27273	0.999996	341	2	0.053347
ZNF501	4	CD28	pos	0.073954	0.16591	0.999996	222	2	0.053347
ZNF10	4	CD28	neg	0.90197	0.90191	0.999996	1162	0	0.11355
ZNF10	4	CD28	pos	0.074035	0.16604	0.999996	223	3	0.11355
ZNF777	4	CD28	neg	0.051905	0.12243	0.999996	153	2	-0.068654
ZNF777	4	CD28	pos	0.074397	0.16673	0.999996	224	2	-0.068654
ZIM2	4	CD28	neg	0.97418	0.97422	0.999996	1274	0	0.11507
ZIM2	4	CD28	pos	0.07495	0.16792	0.999996	225	3	0.11507
ZBTB14	4	CD28	neg	0.81533	0.81578	0.999996	1041	0	0.025057
ZBTB14	4	CD28	pos	0.075095	0.16829	0.999996	226	2	0.025057
ATF5	4	CD28	neg	0.49878	0.59791	0.999996	728	1	0.10672
ATF5	4	CD28	pos	0.075828	0.16973	0.999996	227	2	0.10672
ZNF284	4	CD28	neg	0.89948	0.8993	0.999996	1156	0	0.12169
ZNF284	4	CD28	pos	0.0764	0.17072	0.999996	228	3	0.12169
CSF2	4	CD28	neg	0.59233	0.64637	0.999996	787	1	0.11662
CSF2	4	CD28	pos	0.076666	0.17122	0.999996	229	2	0.11662
ZNF148	4	CD28	neg	0.15014	0.27922	0.999996	351	1	-0.02827
ZNF148	4	CD28	pos	0.077882	0.1735	0.999996	230	1	-0.02827
PRDM16	4	CD28	neg	0.58473	0.64209	0.999996	781	1	0.10467
PRDM16	4	CD28	pos	0.078001	0.17377	0.999996	231	3	0.10467
ZNF77	4	CD28	neg	0.45652	0.57812	0.999996	703	1	0.13331
ZNF77	4	CD28	pos	0.078538	0.17475	0.999996	232	3	0.13331
PKNOX1	4	CD28	neg	0.22237	0.35563	0.999996	445	1	0.13224
PKNOX1	4	CD28	pos	0.078578	0.1748	0.999996	233	2	0.13224
ZNF570	4	CD28	neg	0.90504	0.9048	0.999996	1166	0	0.11418
ZNF570	4	CD28	pos	0.079214	0.17593	0.999996	234	3	0.11418
PAX4	4	CD28	neg	0.83721	0.83744	0.999996	1072	0	0.10702
PAX4	4	CD28	pos	0.079416	0.17634	0.999996	235	2	0.10702
CCL2	4	CD28	neg	0.59759	0.6489	0.999996	793	1	0.11344
CCL2	4	CD28	pos	0.079893	0.17719	0.999996	236	3	0.11344
TNFAIP3	4	CD28	neg	0.83319	0.83352	0.999996	1066	0	0.1534
TNFAIP3	4	CD28	pos	0.080056	0.1775	0.999996	237	3	0.1534
FOXJ3	4	CD28	neg	0.83626	0.83655	0.999996	1071	0	0.10698
FOXJ3	4	CD28	pos	0.080301	0.17787	0.999996	238	3	0.10698
SOX11	4	CD28	neg	0.13668	0.26485	0.999996	326	2	-0.12611
SOX11	4	CD28	pos	0.080664	0.17853	0.999996	239	1	-0.12611
HIC2	4	CD28	neg	0.84793	0.84821	0.999996	1083	0	0.10813
HIC2	4	CD28	pos	0.080711	0.17861	0.999996	240	3	0.10813
HOXD8	4	CD28	neg	0.26555	0.40082	0.999996	498	1	0.12541
HOXD8	4	CD28	pos	0.081358	0.1798	0.999996	241	2	0.12541
CLOCK	4	CD28	neg	0.16057	0.29009	0.999996	361	1	0.10793
CLOCK	4	CD28	pos	0.081557	0.18017	0.999996	242	2	0.10793
VAX2	4	CD28	neg	0.6039	0.65259	0.999996	800	1	0.1367
VAX2	4	CD28	pos	0.082641	0.18208	0.999996	243	3	0.1367
STAT3	4	CD28	neg	0.95096	0.9508	0.999996	1234	0	0.064568
STAT3	4	CD28	pos	0.082746	0.18234	0.999996	244	2	0.064568
HESX1	4	CD28	neg	0.95951	0.95921	0.999996	1247	0	0.099264
HESX1	4	CD28	pos	0.08278	0.18243	0.999996	245	3	0.099264
HSF1	4	CD28	neg	0.88648	0.88637	0.999996	1139	0	0.12799
HSF1	4	CD28	pos	0.083069	0.18291	0.999996	246	2	0.12799
LIN54	4	CD28	neg	0.015811	0.047786	0.784538	82	2	-0.05003
LIN54	4	CD28	pos	0.083439	0.18362	0.999996	247	1	-0.05003
FOSL2	4	CD28	neg	0.15667	0.28611	0.999996	355	1	0.11591
FOSL2	4	CD28	pos	0.084155	0.1848	0.999996	248	2	0.11591
ZNF322	4	CD28	neg	0.66859	0.69337	0.999996	856	1	0.10034
ZNF322	4	CD28	pos	0.085161	0.18673	0.999996	249	3	0.10034
ZFP64	4	CD28	neg	0.96768	0.96753	0.999996	1268	0	0.063219
ZFP64	4	CD28	pos	0.085516	0.1873	0.999996	250	1	0.063219
IL22	4	CD28	neg	0.8291	0.82929	0.999996	1059	0	0.11551
IL22	4	CD28	pos	0.086208	0.18877	0.999996	251	2	0.11551
STAT4	4	CD28	neg	0.21849	0.35176	0.999996	438	2	0.053984
STAT4	4	CD28	pos	0.086785	0.18964	0.999996	252	2	0.053984
HIF3A	4	CD28	neg	0.94608	0.94568	0.999996	1226	0	0.10265
HIF3A	4	CD28	pos	0.086899	0.18984	0.999996	253	3	0.10265
HIF1A	4	CD28	neg	0.91489	0.91463	0.999996	1182	0	0.028736
HIF1A	4	CD28	pos	0.08759	0.19112	0.999996	254	1	0.028736
ZBTB11	4	CD28	neg	0.052804	0.124	0.999996	155	2	-0.035081
ZBTB11	4	CD28	pos	0.08828	0.19226	0.999996	255	2	-0.035081
ETV3	4	CD28	neg	0.95404	0.95387	0.999996	1239	0	0.11443
ETV3	4	CD28	pos	0.08859	0.19289	0.999996	256	3	0.11443
HOXD11	4	CD28	neg	0.37919	0.52063	0.999996	627	1	0.16735
HOXD11	4	CD28	pos	0.08897	0.19363	0.999996	257	3	0.16735
ELF2	4	CD28	neg	0.80879	0.8092	0.999996	1032	0	0.11992
ELF2	4	CD28	pos	0.089024	0.19369	0.999996	258	3	0.11992
TBPL2	4	CD28	neg	0.96192	0.96155	0.999996	1253	0	0.0925
TBPL2	4	CD28	pos	0.089314	0.19429	0.999996	259	3	0.0925
IRF5	4	CD28	neg	0.80163	0.80176	0.999996	1018	1	0.051916
IRF5	4	CD28	pos	0.08966	0.19491	0.999996	260	2	0.051916
SOX5	4	CD28	neg	0.74468	0.75008	0.999996	949	1	0.11689
SOX5	4	CD28	pos	0.090188	0.19602	0.999996	261	3	0.11689
ZNF224	4	CD28	neg	0.96249	0.96224	0.999996	1255	0	0.12199
ZNF224	4	CD28	pos	0.090564	0.19669	0.999996	262	2	0.12199
ZNF324B	4	CD28	neg	0.19569	0.32757	0.999996	400	2	0.024005
ZNF324B	4	CD28	pos	0.090788	0.1971	0.999996	263	2	0.024005
PPARA	4	CD28	neg	0.79517	0.7957	0.999996	1007	1	-0.014007
PPARA	4	CD28	pos	0.091038	0.19761	0.999996	264	1	-0.014007
XBP1	4	CD28	neg	0.95628	0.95611	0.999996	1240	0	0.095875
XBP1	4	CD28	pos	0.091507	0.19851	0.999996	265	3	0.095875
TIGD6	4	CD28	neg	0.57078	0.6345	0.999996	769	1	0.098383
TIGD6	4	CD28	pos	0.091802	0.19908	0.999996	266	3	0.098383
ZNF311	4	CD28	neg	0.39431	0.53672	0.999996	645	2	0.058035
ZNF311	4	CD28	pos	0.092137	0.19962	0.999996	267	2	0.058035
PSMB9	4	CD28	neg	0.96337	0.96318	0.999996	1258	0	0.11744
PSMB9	4	CD28	pos	0.092393	0.20008	0.999996	268	3	0.11744
ETV2	4	CD28	neg	0.7182	0.72894	0.999996	915	1	0.025932
ETV2	4	CD28	pos	0.092415	0.20013	0.999996	269	2	0.025932
PAX5	4	CD28	neg	0.41857	0.56089	0.999996	680	1	0.15483
PAX5	4	CD28	pos	0.093721	0.20242	0.999996	270	2	0.15483
OSR1	4	CD28	neg	0.69824	0.71405	0.999996	890	1	0.091185
OSR1	4	CD28	pos	0.094477	0.2039	0.999996	271	2	0.091185
CXCL10	4	CD28	neg	0.90184	0.90177	0.999996	1161	0	0.10909
CXCL10	4	CD28	pos	0.094478	0.2039	0.999996	272	3	0.10909
GCM2	4	CD28	neg	0.95195	0.95184	0.999996	1235	0	0.1586
GCM2	4	CD28	pos	0.094929	0.20469	0.999996	273	3	0.1586
SIX1	4	CD28	neg	0.24658	0.3817	0.999996	472	2	0.067952
SIX1	4	CD28	pos	0.095163	0.20518	0.999996	274	2	0.067952
IL23R	4	CD28	neg	0.97683	0.97674	0.999996	1280	0	0.11877
IL23R	4	CD28	pos	0.09523	0.20532	0.999996	275	3	0.11877
NEUROD4	4	CD28	neg	0.68445	0.70407	0.999996	875	1	0.091807
NEUROD4	4	CD28	pos	0.095316	0.20554	0.999996	276	2	0.091807
GRHL1	4	CD28	neg	0.91662	0.91627	0.999996	1183	0	0.14208
GRHL1	4	CD28	pos	0.09538	0.20568	0.999996	277	3	0.14208
NFATC1	4	CD28	neg	0.53228	0.61465	0.999996	748	1	0.14451
NFATC1	4	CD28	pos	0.096287	0.20749	0.999996	278	3	0.14451
IL4R	4	CD28	neg	0.78648	0.78724	0.999996	997	1	0.074993
IL4R	4	CD28	pos	0.09722	0.20926	0.999996	279	2	0.074993
TNF	4	CD28	neg	0.8588	0.85904	0.999996	1099	0	0.063552
TNF	4	CD28	pos	0.097841	0.21028	0.999996	280	2	0.063552
KLF14	4	CD28	neg	0.67213	0.69573	0.999996	861	1	0.14481
KLF14	4	CD28	pos	0.098116	0.2108	0.999996	281	3	0.14481
ZFHX3	4	CD28	neg	0.73334	0.74065	0.999996	931	1	0.005616
ZFHX3	4	CD28	pos	0.09859	0.21172	0.999996	282	1	0.005616
ZBTB20	4	CD28	neg	0.35024	0.48994	0.999996	597	1	0.10009
ZBTB20	4	CD28	pos	0.099229	0.21289	0.999996	283	2	0.10009
FOXR2	4	CD28	neg	0.15276	0.282	0.999996	354	2	0.03307
FOXR2	4	CD28	pos	0.099461	0.21327	0.999996	284	2	0.03307
ZNF460	4	CD28	neg	0.95774	0.95751	0.999996	1242	0	0.091733
ZNF460	4	CD28	pos	0.09981	0.21385	0.999996	285	3	0.091733
HOXB8	4	CD28	neg	0.22722	0.36078	0.999996	447	2	0.030918
HOXB8	4	CD28	pos	0.10039	0.21488	0.999996	286	2	0.030918
ZNF821	4	CD28	neg	0.50884	0.60291	0.999996	739	1	0.076325
ZNF821	4	CD28	pos	0.10132	0.2166	0.999996	287	2	0.076325
POU4F3	4	CD28	neg	0.80229	0.80241	0.999996	1021	1	0.11412
POU4F3	4	CD28	pos	0.10199	0.2179	0.999996	288	3	0.11412
WT1	4	CD28	neg	0.97825	0.97824	0.999996	1281	0	0.12454
WT1	4	CD28	pos	0.1023	0.21841	0.999996	289	3	0.12454
ATF4	4	CD28	neg	0.92783	0.92766	0.999996	1195	0	0.13032
ATF4	4	CD28	pos	0.1025	0.21877	0.999996	290	2	0.13032
MXD1	4	CD28	neg	0.65045	0.68156	0.999996	835	1	0.097774
MXD1	4	CD28	pos	0.10269	0.21911	0.999996	291	2	0.097774
ZNF28	4	CD28	neg	0.1938	0.32553	0.999996	398	1	0.10922
ZNF28	4	CD28	pos	0.10277	0.21925	0.999996	292	3	0.10922
ERG	4	CD28	neg	0.53603	0.61639	0.999996	750	1	0.098064
ERG	4	CD28	pos	0.10325	0.22009	0.999996	293	3	0.098064
ZNF527	4	CD28	neg	0.49303	0.59524	0.999996	724	1	0.022823
ZNF527	4	CD28	pos	0.10405	0.22157	0.999996	294	2	0.022823
OLIG2	4	CD28	neg	0.93842	0.93827	0.999996	1211	0	0.10965
OLIG2	4	CD28	pos	0.10414	0.22173	0.999996	295	2	0.10965
MYOD1	4	CD28	neg	0.038995	0.096507	0.999996	120	1	0.14888
MYOD1	4	CD28	pos	0.10419	0.22183	0.999996	296	3	0.14888
ZNF382	4	CD28	neg	0.92596	0.92578	0.999996	1192	0	0.11715
ZNF382	4	CD28	pos	0.10435	0.22208	0.999996	297	3	0.11715
ZNF519	4	CD28	neg	0.5696	0.63395	0.999996	767	1	0.13066
ZNF519	4	CD28	pos	0.10451	0.22236	0.999996	298	3	0.13066
ESR2	4	CD28	neg	0.68164	0.70218	0.999996	871	1	0.079611
ESR2	4	CD28	pos	0.10659	0.22597	0.999996	299	3	0.079611
ZNF761	4	CD28	neg	0.94707	0.94669	0.999996	1228	0	0.12222
ZNF761	4	CD28	pos	0.10707	0.2268	0.999996	300	3	0.12222
TGIF2LX	4	CD28	neg	0.82633	0.82661	0.999996	1054	0	0.11122
TGIF2LX	4	CD28	pos	0.10755	0.22774	0.999996	301	3	0.11122
HKR1	4	CD28	neg	0.94121	0.9409	0.999996	1219	0	0.11141
HKR1	4	CD28	pos	0.10843	0.22938	0.999996	302	2	0.11141
ZNF571	4	CD28	neg	0.95829	0.95799	0.999996	1244	0	0.12617
ZNF571	4	CD28	pos	0.10867	0.22982	0.999996	303	3	0.12617
ZNF799	4	CD28	neg	0.2158	0.3489	0.999996	433	2	0.0079967
ZNF799	4	CD28	pos	0.10881	0.23008	0.999996	304	2	0.0079967
NR6A1	4	CD28	neg	0.50273	0.5998	0.999996	733	1	0.075642
NR6A1	4	CD28	pos	0.10918	0.23064	0.999996	305	3	0.075642
SIX4	4	CD28	neg	0.84829	0.84849	0.999996	1085	0	0.08639
SIX4	4	CD28	pos	0.10934	0.23091	0.999996	306	3	0.08639
CCR5	4	CD28	neg	0.31139	0.44923	0.999996	549	2	-0.064882
CCR5	4	CD28	pos	0.10949	0.23112	0.999996	307	1	-0.064882
SMAD9	4	CD28	neg	0.84245	0.84277	0.999996	1077	0	0.12046
SMAD9	4	CD28	pos	0.10963	0.23138	0.999996	308	2	0.12046
ZNF707	4	CD28	neg	0.88807	0.88796	0.999996	1141	0	0.10772
ZNF707	4	CD28	pos	0.11015	0.23222	0.999996	309	3	0.10772
RELB	4	CD28	neg	0.43851	0.56962	0.999996	691	1	0.077357
RELB	4	CD28	pos	0.11065	0.23315	0.999996	310	3	0.077357
KLF9	4	CD28	neg	0.25433	0.38939	0.999996	484	1	0.060948
KLF9	4	CD28	pos	0.11085	0.2336	0.999996	311	2	0.060948
ZNF213	4	CD28	neg	0.9501	0.94988	0.999996	1231	0	0.11247
ZNF213	4	CD28	pos	0.11152	0.23494	0.999996	312	2	0.11247
HOXC5	4	CD28	neg	0.95293	0.9528	0.999996	1237	0	0.094161
HOXC5	4	CD28	pos	0.11213	0.23602	0.999996	313	3	0.094161
BATF3	4	CD28	neg	0.67437	0.69713	0.999996	863	1	0.13562
BATF3	4	CD28	pos	0.11246	0.23646	0.999996	314	3	0.13562
GABPA	4	CD28	neg	0.83816	0.83859	0.999996	1073	0	0.091634
GABPA	4	CD28	pos	0.11262	0.2368	0.999996	315	3	0.091634
BTNL10	4	CD28	neg	0.92221	0.9219	0.999996	1188	0	0.038822
BTNL10	4	CD28	pos	0.11288	0.23719	0.999996	316	1	0.038822
SMAD4	4	CD28	neg	0.64129	0.67581	0.999996	827	1	0.095884
SMAD4	4	CD28	pos	0.1135	0.23825	0.999996	317	2	0.095884
ZNF417	4	CD28	neg	0.0482	0.11507	0.999996	143	2	-0.14629
ZNF417	4	CD28	pos	0.11355	0.23832	0.999996	318	1	-0.14629
TIGD2	4	CD28	neg	0.35921	0.49923	0.999996	603	2	0.020883
TIGD2	4	CD28	pos	0.1149	0.24043	0.999996	319	2	0.020883
FEZF1	4	CD28	neg	0.85999	0.86018	0.999996	1101	0	0.054355
FEZF1	4	CD28	pos	0.11558	0.24162	0.999996	320	2	0.054355
FOXO6	4	CD28	neg	0.68414	0.70388	0.999996	874	1	0.10298
FOXO6	4	CD28	pos	0.11563	0.24172	0.999996	321	3	0.10298
ZSCAN5A	4	CD28	neg	0.84558	0.84577	0.999996	1081	0	0.12075
ZSCAN5A	4	CD28	pos	0.11644	0.24322	0.999996	322	2	0.12075
ZNF354C	4	CD28	neg	0.93245	0.93232	0.999996	1201	0	0.098191
ZNF354C	4	CD28	pos	0.11664	0.24353	0.999996	323	3	0.098191
CPEB1	4	CD28	neg	0.71331	0.7252	0.999996	905	1	0.085473
CPEB1	4	CD28	pos	0.11698	0.24422	0.999996	324	3	0.085473
FOXN3	4	CD28	neg	0.93676	0.93671	0.999996	1208	0	0.12004
FOXN3	4	CD28	pos	0.11718	0.24458	0.999996	325	2	0.12004
ELK1	4	CD28	neg	0.8859	0.88591	0.999996	1137	0	0.11657
ELK1	4	CD28	pos	0.11749	0.24505	0.999996	326	3	0.11657
ISL1	4	CD28	neg	0.38577	0.52745	0.999996	632	2	-0.024949
ISL1	4	CD28	pos	0.1176	0.24527	0.999996	327	1	-0.024949
HOXC12	4	CD28	neg	0.60279	0.65193	0.999996	798	1	0.070128
HOXC12	4	CD28	pos	0.11891	0.24781	0.999996	328	2	0.070128
ZSCAN1	4	CD28	neg	0.82373	0.82404	0.999996	1052	0	0.061169
ZSCAN1	4	CD28	pos	0.11895	0.24787	0.999996	329	2	0.061169
ATOH7	4	CD28	neg	0.94261	0.94219	0.999996	1221	0	0.1132
ATOH7	4	CD28	pos	0.11965	0.24927	0.999996	330	2	0.1132
GZF1	4	CD28	neg	0.90106	0.90083	0.999996	1160	0	0.10244
GZF1	4	CD28	pos	0.11987	0.24979	0.999996	331	3	0.10244
HAND1	4	CD28	neg	0.90927	0.90897	0.999996	1172	0	0.11799
HAND1	4	CD28	pos	0.12015	0.25032	0.999996	332	2	0.11799
ZNF117	4	CD28	neg	0.27167	0.40697	0.999996	508	2	-0.048394
ZNF117	4	CD28	pos	0.12029	0.25053	0.999996	333	1	-0.048394
HOXD12	4	CD28	neg	0.83338	0.8337	0.999996	1067	0	0.11986
HOXD12	4	CD28	pos	0.1204	0.25074	0.999996	334	2	0.11986
HSPA1B	4	CD28	neg	0.14028	0.26862	0.999996	333	1	0.057853
HSPA1B	4	CD28	pos	0.12096	0.25165	0.999996	335	2	0.057853
NR4A3	4	CD28	neg	0.50579	0.6013	0.999996	738	1	0.11196
NR4A3	4	CD28	pos	0.1216	0.25281	0.999996	336	3	0.11196
TBX4	4	CD28	neg	0.56921	0.63373	0.999996	766	1	0.068452
TBX4	4	CD28	pos	0.12214	0.25379	0.999996	337	2	0.068452
FOSL1	4	CD28	neg	0.4948	0.59606	0.999996	726	1	0.071348
FOSL1	4	CD28	pos	0.12229	0.25401	0.999996	338	3	0.071348
ZNF44	4	CD28	neg	0.70658	0.72012	0.999996	897	1	0.082758
ZNF44	4	CD28	pos	0.12264	0.25469	0.999996	339	2	0.082758
NR1D2	4	CD28	neg	0.96312	0.96291	0.999996	1256	0	0.10536
NR1D2	4	CD28	pos	0.12333	0.25584	0.999996	340	3	0.10536
GLIS2	4	CD28	neg	0.90567	0.90541	0.999996	1167	0	0.1057
GLIS2	4	CD28	pos	0.12368	0.25656	0.999996	341	3	0.1057
ZNF641	4	CD28	neg	0.37296	0.51406	0.999996	618	1	0.055125
ZNF641	4	CD28	pos	0.12415	0.25735	0.999996	342	2	0.055125
SKOR2	4	CD28	neg	0.43128	0.56658	0.999996	687	1	0.11596
SKOR2	4	CD28	pos	0.1242	0.25744	0.999996	343	3	0.11596
BHLHE22	4	CD28	neg	0.86184	0.8619	0.999996	1104	0	0.020451
BHLHE22	4	CD28	pos	0.12432	0.25759	0.999996	344	1	0.020451
ZSCAN22	4	CD28	neg	0.86582	0.86576	0.999996	1109	0	0.063423
ZSCAN22	4	CD28	pos	0.1249	0.25848	0.999996	345	2	0.063423
ZNF30	4	CD28	neg	0.88133	0.88119	0.999996	1132	0	0.1059
ZNF30	4	CD28	pos	0.12516	0.25897	0.999996	346	2	0.1059
NKX2-1	4	CD28	neg	0.80921	0.80963	0.999996	1033	0	0.065608
NKX2-1	4	CD28	pos	0.12541	0.25931	0.999996	347	2	0.065608
ZNF790	4	CD28	neg	0.81261	0.81309	0.999996	1038	0	-0.039044
ZNF790	4	CD28	pos	0.12565	0.25963	0.999996	348	1	-0.039044
NKX2-3	4	CD28	neg	0.62631	0.66626	0.999996	814	1	0.0081131
NKX2-3	4	CD28	pos	0.12632	0.26064	0.999996	349	1	0.0081131
ETV1	4	CD28	neg	0.6946	0.71126	0.999996	888	1	0.080535
ETV1	4	CD28	pos	0.12649	0.26094	0.999996	350	3	0.080535
ZNF235	4	CD28	neg	0.31501	0.45318	0.999996	553	2	0.027471
ZNF235	4	CD28	pos	0.12667	0.26127	0.999996	351	2	0.027471
DLX5	4	CD28	neg	0.21561	0.34869	0.999996	432	1	-0.021327
DLX5	4	CD28	pos	0.12766	0.26307	0.999996	352	1	-0.021327
SHOX	4	CD28	neg	0.96404	0.96388	0.999996	1261	0	0.11936
SHOX	4	CD28	pos	0.1287	0.26501	0.999996	353	2	0.11936
FOSB	4	CD28	neg	0.65314	0.68319	0.999996	839	1	-0.026484
FOSB	4	CD28	pos	0.12966	0.26658	0.999996	354	1	-0.026484
ZNF582	4	CD28	neg	0.8615	0.86157	0.999996	1102	0	0.081106
ZNF582	4	CD28	pos	0.12987	0.26689	0.999996	355	3	0.081106
LHX6	4	CD28	neg	0.32632	0.46506	0.999996	566	2	-0.047229
LHX6	4	CD28	pos	0.13033	0.26764	0.999996	356	1	-0.047229
HOXB5	4	CD28	neg	0.42739	0.56465	0.999996	685	1	0.10804
HOXB5	4	CD28	pos	0.13203	0.2705	0.999996	357	3	0.10804
SIM1	4	CD28	neg	0.70094	0.71622	0.999996	893	1	0.11914
SIM1	4	CD28	pos	0.13222	0.27091	0.999996	358	3	0.11914
CXCL13	4	CD28	neg	0.84811	0.84835	0.999996	1084	0	0.024403
CXCL13	4	CD28	pos	0.13232	0.27108	0.999996	359	2	0.024403
LST1	4	CD28	neg	0.66632	0.69182	0.999996	853	1	0.046958
LST1	4	CD28	pos	0.13365	0.27306	0.999996	360	2	0.046958
MSH5	4	CD28	neg	0.511	0.60399	0.999996	740	1	0.074478
MSH5	4	CD28	pos	0.13487	0.27437	0.999996	361	2	0.074478
ZNF823	4	CD28	neg	0.28684	0.4232	0.999996	524	2	-0.0019832
ZNF823	4	CD28	pos	0.13498	0.27446	0.999996	362	2	-0.0019832
CEBPE	4	CD28	neg	0.11693	0.2432	0.999996	304	2	-0.11812
CEBPE	4	CD28	pos	0.13565	0.27517	0.999996	363	1	-0.11812
GSX1	4	CD28	neg	0.8777	0.87775	0.999996	1128	0	0.14449
GSX1	4	CD28	pos	0.13929	0.27873	0.999996	364	2	0.14449
ETV6	4	CD28	neg	0.25136	0.38641	0.999996	482	1	0.137
ETV6	4	CD28	pos	0.13955	0.27898	0.999996	365	2	0.137
NFATC3	4	CD28	neg	0.23176	0.36587	0.999996	449	2	-0.061218
NFATC3	4	CD28	pos	0.14094	0.2806	0.999996	366	1	-0.061218
CD1D	4	CD28	neg	0.081988	0.18	0.999996	215	2	-0.018191
CD1D	4	CD28	pos	0.14323	0.28298	0.999996	367	2	-0.018191
AIRE	4	CD28	neg	0.46905	0.58387	0.999996	712	1	0.085175
AIRE	4	CD28	pos	0.14376	0.28352	0.999996	368	2	0.085175
PRDM14	4	CD28	neg	0.35823	0.4982	0.999996	602	1	0.084014
PRDM14	4	CD28	pos	0.14403	0.2838	0.999996	369	2	0.084014
ZNF627	4	CD28	neg	0.79562	0.79611	0.999996	1008	1	0.0041424
ZNF627	4	CD28	pos	0.14423	0.28407	0.999996	370	1	0.0041424
MGA	4	CD28	neg	0.78415	0.78494	0.999996	993	1	0.021917
MGA	4	CD28	pos	0.14621	0.2861	0.999996	371	2	0.021917
CDX4	4	CD28	neg	0.090188	0.19528	0.999996	239	3	-0.087596
CDX4	4	CD28	pos	0.14752	0.28745	0.999996	372	1	-0.087596
EGR1	4	CD28	neg	0.79177	0.79254	0.999996	1002	1	0.10341
EGR1	4	CD28	pos	0.14828	0.28828	0.999996	373	2	0.10341
SCRT2	4	CD28	neg	0.24539	0.38056	0.999996	471	2	0.060817
SCRT2	4	CD28	pos	0.14908	0.28901	0.999996	374	2	0.060817
ESRRB	4	CD28	neg	0.025279	0.068204	0.930743	99	2	0.027581
ESRRB	4	CD28	pos	0.14949	0.28943	0.999996	375	2	0.027581
ZSCAN31	4	CD28	neg	0.6832	0.7033	0.999996	872	1	0.041012
ZSCAN31	4	CD28	pos	0.15014	0.29003	0.999996	376	2	0.041012
ZNF396	4	CD28	neg	0.89492	0.89498	0.999996	1152	0	0.090582
ZNF396	4	CD28	pos	0.15096	0.2908	0.999996	377	2	0.090582
HIVEP3	4	CD28	neg	0.24183	0.37666	0.999996	466	2	0.0064294
HIVEP3	4	CD28	pos	0.15145	0.29132	0.999996	378	2	0.0064294
E2F3	4	CD28	neg	0.26414	0.3994	0.999996	496	2	-0.081104
E2F3	4	CD28	pos	0.15276	0.29272	0.999996	379	1	-0.081104
ZFP69	4	CD28	neg	0.38794	0.52982	0.999996	638	1	0.093706
ZFP69	4	CD28	pos	0.15284	0.29281	0.999996	380	2	0.093706
ZNF34	4	CD28	neg	0.058691	0.13585	0.999996	174	3	-0.12894
ZNF34	4	CD28	pos	0.15341	0.29341	0.999996	381	1	-0.12894
ZNF202	4	CD28	neg	0.57973	0.63932	0.999996	777	1	0.053009
ZNF202	4	CD28	pos	0.15537	0.29528	0.999996	382	2	0.053009
GMEB1	4	CD28	neg	0.50361	0.60024	0.999996	735	1	0.058337
GMEB1	4	CD28	pos	0.15667	0.29667	0.999996	383	2	0.058337
ZKSCAN7	4	CD28	neg	0.79607	0.79659	0.999996	1009	1	0.1164
ZKSCAN7	4	CD28	pos	0.15745	0.29739	0.999996	384	2	0.1164
FOXL2	4	CD28	neg	0.085161	0.18589	0.999996	225	3	-0.12265
FOXL2	4	CD28	pos	0.15797	0.29794	0.999996	385	1	-0.12265
HOXA2	4	CD28	neg	0.048896	0.11659	0.999996	147	2	-0.064365
HOXA2	4	CD28	pos	0.15992	0.29982	0.999996	386	2	-0.064365
SALL4	4	CD28	neg	0.66956	0.69393	0.999996	858	1	0.1001
SALL4	4	CD28	pos	0.16316	0.30328	0.999996	387	2	0.1001
OLIG3	4	CD28	neg	0.55082	0.62399	0.999996	754	1	0.086164
OLIG3	4	CD28	pos	0.16513	0.30542	0.999996	388	2	0.086164
ZBTB4	4	CD28	neg	0.060356	0.13891	0.999996	177	1	0.077789
ZBTB4	4	CD28	pos	0.16679	0.30709	0.999996	389	2	0.077789
NEUROG3	4	CD28	neg	0.41214	0.55529	0.999996	671	1	0.054572
NEUROG3	4	CD28	pos	0.16846	0.30874	0.999996	390	2	0.054572
REST	4	CD28	neg	0.12591	0.25335	0.999996	314	2	0.0019687
REST	4	CD28	pos	0.16897	0.30935	0.999996	391	2	0.0019687
HOXA3	4	CD28	neg	0.36576	0.50624	0.999996	609	2	0.0091889
HOXA3	4	CD28	pos	0.17026	0.3108	0.999996	392	2	0.0091889
LAG3	4	CD28	neg	0.61051	0.65642	0.999996	805	1	0.0079152
LAG3	4	CD28	pos	0.17219	0.31265	0.999996	393	1	0.0079152
ZNF200	4	CD28	neg	0.4361	0.56874	0.999996	690	1	0.06068
ZNF200	4	CD28	pos	0.17349	0.31416	0.999996	394	2	0.06068
SOX1	4	CD28	neg	0.2483	0.38348	0.999996	475	2	-0.01742
SOX1	4	CD28	pos	0.17405	0.31478	0.999996	395	2	-0.01742
SPIB	4	CD28	neg	0.3864	0.52816	0.999996	633	1	0.1202
SPIB	4	CD28	pos	0.17602	0.3168	0.999996	396	2	0.1202
LCOR	4	CD28	neg	0.7799	0.78127	0.999996	986	1	0.012473
LCOR	4	CD28	pos	0.17603	0.31681	0.999996	397	1	0.012473
RARB	4	CD28	neg	0.60978	0.65604	0.999996	804	1	0.07048
RARB	4	CD28	pos	0.17667	0.3174	0.999996	398	2	0.07048
GBX1	4	CD28	neg	0.038744	0.095994	0.999996	119	3	-0.14737
GBX1	4	CD28	pos	0.17731	0.31805	0.999996	399	1	-0.14737
USF1	4	CD28	neg	0.11429	0.23943	0.999996	296	3	-0.074035
USF1	4	CD28	pos	0.17923	0.3201	0.999996	400	1	-0.074035
CDX2	4	CD28	neg	0.9341	0.93409	0.999996	1204	0	0.081527
CDX2	4	CD28	pos	0.18026	0.32113	0.999996	401	2	0.081527
LHX2	4	CD28	neg	0.23755	0.37217	0.999996	459	2	-0.033565
LHX2	4	CD28	pos	0.18305	0.32415	0.999996	402	1	-0.033565
GTF2B	4	CD28	neg	0.80793	0.80847	0.999996	1031	1	0.060439
GTF2B	4	CD28	pos	0.18311	0.32421	0.999996	403	2	0.060439
ZNF75A	4	CD28	neg	0.93087	0.93078	0.999996	1200	0	0.11686
ZNF75A	4	CD28	pos	0.18425	0.32546	0.999996	404	2	0.11686
CREBZF	4	CD28	neg	0.24891	0.38413	0.999996	478	2	-0.031738
CREBZF	4	CD28	pos	0.18495	0.32625	0.999996	405	1	-0.031738
LMX1A	4	CD28	neg	0.68817	0.70677	0.999996	879	1	0.027244
LMX1A	4	CD28	pos	0.18559	0.32693	0.999996	406	1	0.027244
EMX2	4	CD28	neg	0.38998	0.53201	0.999996	642	1	0.044026
EMX2	4	CD28	pos	0.18622	0.32755	0.999996	407	1	0.044026
ZNF611	4	CD28	neg	0.59796	0.64908	0.999996	794	1	0.067581
ZNF611	4	CD28	pos	0.18682	0.32805	0.999996	408	2	0.067581
EGR3	4	CD28	neg	0.73196	0.73962	0.999996	928	1	0.089249
EGR3	4	CD28	pos	0.18883	0.33005	0.999996	409	2	0.089249
IRF2	4	CD28	neg	0.066651	0.15099	0.999996	187	2	-0.082283
IRF2	4	CD28	pos	0.18939	0.33058	0.999996	410	1	-0.082283
ONECUT2	4	CD28	neg	0.40064	0.54351	0.999996	657	2	0.056129
ONECUT2	4	CD28	pos	0.18941	0.33059	0.999996	411	2	0.056129
FOXC1	4	CD28	neg	0.77486	0.77658	0.999996	983	1	0.068521
FOXC1	4	CD28	pos	0.18999	0.33112	0.999996	412	2	0.068521
TET1	4	CD28	neg	0.46165	0.58056	0.999996	707	1	0.060847
TET1	4	CD28	pos	0.19002	0.33117	0.999996	413	2	0.060847
ZNF543	4	CD28	neg	0.64231	0.67639	0.999996	828	1	0.10169
ZNF543	4	CD28	pos	0.19056	0.33167	0.999996	414	2	0.10169
NR3C1	4	CD28	neg	0.21909	0.35233	0.999996	441	2	-0.066435
NR3C1	4	CD28	pos	0.19065	0.33177	0.999996	415	1	-0.066435
FOXA1	4	CD28	neg	0.13763	0.26586	0.999996	327	1	0.0881
FOXA1	4	CD28	pos	0.19114	0.33223	0.999996	416	2	0.0881
FOXN2	4	CD28	neg	0.71591	0.72723	0.999996	911	1	0.070351
FOXN2	4	CD28	pos	0.19128	0.33239	0.999996	417	2	0.070351
NR1I2	4	CD28	neg	0.9004	0.90019	0.999996	1158	0	0.098482
NR1I2	4	CD28	pos	0.19143	0.33252	0.999996	418	2	0.098482
FOXF1	4	CD28	neg	0.8557	0.85606	0.999996	1097	0	-0.0060596
FOXF1	4	CD28	pos	0.19254	0.33353	0.999996	419	1	-0.0060596
POU4F2	4	CD28	neg	0.73525	0.74237	0.999996	934	1	0.084058
POU4F2	4	CD28	pos	0.1949	0.33574	0.999996	420	2	0.084058
ZNF273	4	CD28	neg	0.76026	0.7634	0.999996	966	1	0.045474
ZNF273	4	CD28	pos	0.19606	0.33702	0.999996	421	2	0.045474
ZNF248	4	CD28	neg	0.79427	0.7949	0.999996	1006	1	-0.040483
ZNF248	4	CD28	pos	0.19632	0.33726	0.999996	422	1	-0.040483
TP63	4	CD28	neg	0.86201	0.86206	0.999996	1105	0	0.092183
TP63	4	CD28	pos	0.19694	0.33799	0.999996	423	2	0.092183
NFIL3	4	CD28	neg	0.24479	0.37993	0.999996	470	2	-0.070182
NFIL3	4	CD28	pos	0.19945	0.34043	0.999996	424	1	-0.070182
ZNF626	4	CD28	neg	0.033373	0.084679	0.999996	113	2	-0.19289
ZNF626	4	CD28	pos	0.20008	0.34103	0.999996	425	1	-0.19289
ZNF266	4	CD28	neg	0.33541	0.47505	0.999996	577	2	0.02403
ZNF266	4	CD28	pos	0.20015	0.34106	0.999996	426	2	0.02403
HOXD4	4	CD28	neg	0.87461	0.87462	0.999996	1123	0	0.055508
HOXD4	4	CD28	pos	0.20132	0.34215	0.999996	427	2	0.055508
ASCL2	4	CD28	neg	0.82232	0.82268	0.999996	1051	0	0.076498
ASCL2	4	CD28	pos	0.20161	0.34238	0.999996	428	2	0.076498
ZIC3	4	CD28	neg	0.79155	0.79234	0.999996	1001	1	0.04339
ZIC3	4	CD28	pos	0.2022	0.34303	0.999996	429	2	0.04339
KLF10	4	CD28	neg	0.75771	0.76085	0.999996	964	1	0.02556
KLF10	4	CD28	pos	0.20258	0.34347	0.999996	430	2	0.02556
NKX3-1	4	CD28	neg	0.16252	0.29228	0.999996	365	2	-0.025795
NKX3-1	4	CD28	pos	0.20278	0.34361	0.999996	431	2	-0.025795
POU2F2	4	CD28	neg	0.93951	0.9394	0.999996	1214	0	0.027904
POU2F2	4	CD28	pos	0.2032	0.34397	0.999996	432	1	0.027904
ZNF652	4	CD28	neg	0.57585	0.63721	0.999996	772	1	0.063634
ZNF652	4	CD28	pos	0.20366	0.34435	0.999996	433	2	0.063634
NR2E1	4	CD28	neg	0.87586	0.87586	0.999996	1124	0	0.070389
NR2E1	4	CD28	pos	0.20425	0.34494	0.999996	434	2	0.070389
SALL1	4	CD28	neg	0.21879	0.35208	0.999996	440	2	0.014771
SALL1	4	CD28	pos	0.20484	0.34552	0.999996	435	2	0.014771
IL24	4	CD28	neg	0.35039	0.49015	0.999996	598	2	-0.033206
IL24	4	CD28	pos	0.20507	0.3457	0.999996	436	1	-0.033206
ZNF8	4	CD28	neg	0.84865	0.84887	0.999996	1087	0	0.054273
ZNF8	4	CD28	pos	0.20513	0.34577	0.999996	437	2	0.054273
ZNF711	4	CD28	neg	0.49569	0.59651	0.999996	727	1	0.047705
ZNF711	4	CD28	pos	0.20569	0.34632	0.999996	438	2	0.047705
BACH1	4	CD28	neg	0.84847	0.84866	0.999996	1086	0	0.064446
BACH1	4	CD28	pos	0.20602	0.34671	0.999996	439	2	0.064446
ZNF716	4	CD28	neg	0.070201	0.15776	0.999996	198	1	0.040818
ZNF716	4	CD28	pos	0.20808	0.34887	0.999996	440	2	0.040818
ZNF354A	4	CD28	neg	0.38332	0.52498	0.999996	629	1	0.038542
ZNF354A	4	CD28	pos	0.2088	0.34967	0.999996	441	1	0.038542
ZNF534	4	CD28	neg	0.88963	0.88972	0.999996	1144	0	0.093303
ZNF534	4	CD28	pos	0.21045	0.35167	0.999996	442	2	0.093303
ZNF345	4	CD28	neg	0.88517	0.88511	0.999996	1136	0	0.066603
ZNF345	4	CD28	pos	0.21104	0.35226	0.999996	443	2	0.066603
IRX1	4	CD28	neg	0.38708	0.52889	0.999996	636	2	0.033613
IRX1	4	CD28	pos	0.21164	0.35286	0.999996	444	2	0.033613
MTERF1	4	CD28	neg	0.013616	0.043272	0.721733	81	2	0.007578
MTERF1	4	CD28	pos	0.21253	0.35376	0.999996	445	2	0.007578
CCR2	4	CD28	neg	0.87632	0.87634	0.999996	1125	0	0.062844
CCR2	4	CD28	pos	0.21372	0.35478	0.999996	446	2	0.062844
DBX1	4	CD28	neg	0.65481	0.6841	0.999996	841	1	0.062576
DBX1	4	CD28	pos	0.21376	0.35483	0.999996	447	2	0.062576
NFATC2	4	CD28	neg	0.25314	0.3883	0.999996	483	1	0.0091686
NFATC2	4	CD28	pos	0.21807	0.35936	0.999996	448	1	0.0091686
NFKB1	4	CD28	neg	0.89762	0.89745	0.999996	1155	0	0.068168
NFKB1	4	CD28	pos	0.21879	0.36011	0.999996	449	2	0.068168
ZNF454	4	CD28	neg	0.76578	0.76831	0.999996	972	1	0.064263
ZNF454	4	CD28	pos	0.21909	0.36035	0.999996	450	2	0.064263
MAFB	4	CD28	neg	0.13903	0.26724	0.999996	331	2	-0.078275
MAFB	4	CD28	pos	0.21991	0.36103	0.999996	451	1	-0.078275
BTN2A2	4	CD28	neg	0.055725	0.12976	0.999996	166	2	-0.046976
BTN2A2	4	CD28	pos	0.22059	0.36175	0.999996	452	2	-0.046976
ZBTB44	4	CD28	neg	0.97036	0.97037	0.999996	1271	0	0.095271
ZBTB44	4	CD28	pos	0.22119	0.36243	0.999996	453	2	0.095271
SPIC	4	CD28	neg	0.74786	0.75253	0.999996	952	1	0.015103
SPIC	4	CD28	pos	0.22237	0.36356	0.999996	454	1	0.015103
ZNF232	4	CD28	neg	0.14113	0.26961	0.999996	336	2	-0.037698
ZNF232	4	CD28	pos	0.22239	0.36358	0.999996	455	2	-0.037698
NR0B2	4	CD28	neg	0.73306	0.74044	0.999996	930	1	0.089055
NR0B2	4	CD28	pos	0.22269	0.36387	0.999996	456	2	0.089055
NR0B1	4	CD28	neg	0.63333	0.67056	0.999996	823	1	0.024242
NR0B1	4	CD28	pos	0.2242	0.36538	0.999996	457	1	0.024242
NHLH1	4	CD28	neg	0.84883	0.84901	0.999996	1088	0	0.10366
NHLH1	4	CD28	pos	0.2248	0.36593	0.999996	458	2	0.10366
ZBTB7C	4	CD28	neg	0.37658	0.51792	0.999996	623	2	0.013429
ZBTB7C	4	CD28	pos	0.22543	0.3666	0.999996	459	2	0.013429
GRHL2	4	CD28	neg	0.20956	0.34223	0.999996	422	2	0.014506
GRHL2	4	CD28	pos	0.22601	0.36719	0.999996	460	2	0.014506
KLF12	4	CD28	neg	0.97862	0.97863	0.999996	1282	0	0.0727
KLF12	4	CD28	pos	0.22604	0.3672	0.999996	461	2	0.0727
RORC	4	CD28	neg	0.89368	0.89391	0.999996	1149	0	0.046788
RORC	4	CD28	pos	0.22726	0.36862	0.999996	462	1	0.046788
ZNF443	4	CD28	neg	0.91169	0.91152	0.999996	1176	0	0.074882
ZNF443	4	CD28	pos	0.22752	0.36888	0.999996	463	2	0.074882
DMBX1	4	CD28	neg	0.92522	0.92492	0.999996	1191	0	0.096154
DMBX1	4	CD28	pos	0.22812	0.36948	0.999996	464	2	0.096154
TBP	4	CD28	neg	0.97964	0.97961	0.999996	1284	0	0.11022
TBP	4	CD28	pos	0.22873	0.37013	0.999996	465	2	0.11022
DLX4	4	CD28	neg	0.27198	0.40729	0.999996	509	2	-0.025906
DLX4	4	CD28	pos	0.22969	0.37121	0.999996	466	2	-0.025906
IL12B	4	CD28	neg	0.97567	0.97561	0.999996	1277	0	0.10577
IL12B	4	CD28	pos	0.23024	0.37178	0.999996	467	2	0.10577
IRX6	4	CD28	neg	0.81987	0.82021	0.999996	1046	0	-0.038062
IRX6	4	CD28	pos	0.2303	0.37184	0.999996	468	1	-0.038062
TBX22	4	CD28	neg	0.71273	0.72469	0.999996	904	1	0.058272
TBX22	4	CD28	pos	0.23085	0.37252	0.999996	469	2	0.058272
ZNF883	4	CD28	neg	0.21819	0.35143	0.999996	437	2	-0.038026
ZNF883	4	CD28	pos	0.23091	0.37258	0.999996	470	1	-0.038026
CEBPA	4	CD28	neg	0.18241	0.31399	0.999996	389	1	0.10281
CEBPA	4	CD28	pos	0.23237	0.37412	0.999996	471	2	0.10281
LIN28B	4	CD28	neg	0.85238	0.85286	0.999996	1093	0	0.0080606
LIN28B	4	CD28	pos	0.23273	0.37447	0.999996	472	1	0.0080606
BTNL3	4	CD28	neg	0.36838	0.50928	0.999996	614	2	0.026406
BTNL3	4	CD28	pos	0.23298	0.37469	0.999996	473	2	0.026406
ZNF280A	4	CD28	neg	0.5352	0.61601	0.999996	749	1	0.071471
ZNF280A	4	CD28	pos	0.23394	0.37588	0.999996	474	2	0.071471
ZNF181	4	CD28	neg	0.59534	0.64777	0.999996	791	1	0.065584
ZNF181	4	CD28	pos	0.23633	0.37833	0.999996	475	2	0.065584
TBX2	4	CD28	neg	0.89355	0.89373	0.999996	1148	0	0.092523
TBX2	4	CD28	pos	0.23694	0.37903	0.999996	476	2	0.092523
E2F2	4	CD28	neg	0.90454	0.90422	0.999996	1164	0	0.089101
E2F2	4	CD28	pos	0.23724	0.37933	0.999996	477	2	0.089101
ST18	4	CD28	neg	0.0060857	0.020744	0.503801	54	3	-0.26957
ST18	4	CD28	pos	0.23817	0.38021	0.999996	478	1	-0.26957
SOX13	4	CD28	neg	0.90605	0.9058	0.999996	1168	0	0.095898
SOX13	4	CD28	pos	0.23847	0.38057	0.999996	479	2	0.095898
DPF1	4	CD28	neg	0.95802	0.95776	0.999996	1243	0	0.068986
DPF1	4	CD28	pos	0.23878	0.38093	0.999996	480	2	0.068986
ZNF84	4	CD28	neg	0.65978	0.68755	0.999996	844	1	-0.056619
ZNF84	4	CD28	pos	0.23938	0.38158	0.999996	481	1	-0.056619
HOXC8	4	CD28	neg	0.79898	0.79926	0.999996	1012	1	0.046282
HOXC8	4	CD28	pos	0.23998	0.38214	0.999996	482	2	0.046282
HMX2	4	CD28	neg	0.88605	0.88605	0.999996	1138	0	0.11999
HMX2	4	CD28	pos	0.24153	0.38355	0.999996	483	2	0.11999
FOXD3	4	CD28	neg	0.50448	0.60064	0.999996	737	1	0.06853
FOXD3	4	CD28	pos	0.24183	0.38386	0.999996	484	2	0.06853
MEIS3	4	CD28	neg	0.31662	0.45489	0.999996	555	2	0.015967
MEIS3	4	CD28	pos	0.24368	0.38582	0.999996	485	2	0.015967
HOXC9	4	CD28	neg	0.26789	0.40312	0.999996	503	1	0.028292
HOXC9	4	CD28	pos	0.24419	0.38627	0.999996	486	2	0.028292
FOXA3	4	CD28	neg	0.68879	0.70723	0.999996	881	1	0.079146
FOXA3	4	CD28	pos	0.24429	0.38646	0.999996	487	2	0.079146
ZNF597	4	CD28	neg	0.62596	0.66601	0.999996	813	1	0.099978
ZNF597	4	CD28	pos	0.24614	0.38824	0.999996	489	2	0.099978
SEBOX	4	CD28	neg	0.3134	0.45137	0.999996	551	2	0.014591
SEBOX	4	CD28	pos	0.24658	0.38872	0.999996	490	2	0.014591
ZNF7	4	CD28	neg	0.72975	0.73785	0.999996	927	1	0.057566
ZNF7	4	CD28	pos	0.24718	0.38937	0.999996	491	2	0.057566
CREB3L4	4	CD28	neg	0.82792	0.82821	0.999996	1055	0	0.057786
CREB3L4	4	CD28	pos	0.24737	0.38952	0.999996	492	2	0.057786
ZNF285	4	CD28	neg	0.17411	0.30499	0.999996	376	1	0.023818
ZNF285	4	CD28	pos	0.24768	0.38987	0.999996	493	2	0.023818
ZNF691	4	CD28	neg	0.56684	0.63226	0.999996	765	1	0.087235
ZNF691	4	CD28	pos	0.24778	0.38993	0.999996	494	2	0.087235
ZNF331	4	CD28	neg	0.74201	0.74791	0.999996	946	1	0.051747
ZNF331	4	CD28	pos	0.2483	0.39044	0.999996	495	2	0.051747
ZNF580	4	CD28	neg	0.11355	0.23811	0.999996	295	1	-0.044617
ZNF580	4	CD28	pos	0.24897	0.3911	0.999996	496	1	-0.044617
TGIF2LY	4	CD28	neg	0.56248	0.63002	0.999996	759	1	0.026357
TGIF2LY	4	CD28	pos	0.24953	0.39156	0.999996	497	2	0.026357
ZNF778	4	CD28	neg	0.27355	0.40891	0.999996	514	2	-0.063623
ZNF778	4	CD28	pos	0.25017	0.3922	0.999996	498	1	-0.063623
CD1C	4	CD28	neg	0.57663	0.63762	0.999996	774	1	-0.02671
CD1C	4	CD28	pos	0.25076	0.39278	0.999996	499	1	-0.02671
PAX7	4	CD28	neg	0.64911	0.68072	0.999996	833	1	0.031381
PAX7	4	CD28	pos	0.252	0.39394	0.999996	500	2	0.031381
TCF7L2	4	CD28	neg	0.94424	0.94386	0.999996	1223	0	0.069325
TCF7L2	4	CD28	pos	0.25231	0.39432	0.999996	501	2	0.069325
FOXQ1	4	CD28	neg	0.71763	0.72847	0.999996	914	1	0.1117
FOXQ1	4	CD28	pos	0.25262	0.39453	0.999996	502	2	0.1117
THRA	4	CD28	neg	0.52724	0.61215	0.999996	747	1	0.01134
THRA	4	CD28	pos	0.25374	0.39558	0.999996	503	1	0.01134
JUNB	4	CD28	neg	0.39891	0.54166	0.999996	653	2	0.02514
JUNB	4	CD28	pos	0.25448	0.39627	0.999996	504	2	0.02514
IL13	4	CD28	neg	0.91145	0.91131	0.999996	1175	0	0.049168
IL13	4	CD28	pos	0.25479	0.39664	0.999996	505	2	0.049168
NOTO	4	CD28	neg	0.42982	0.56586	0.999996	686	1	0.071007
NOTO	4	CD28	pos	0.25635	0.39807	0.999996	506	2	0.071007
TFDP3	4	CD28	neg	0.59195	0.64617	0.999996	786	1	0.035833
TFDP3	4	CD28	pos	0.25852	0.40018	0.999996	507	2	0.035833
SP6	4	CD28	neg	0.062726	0.14308	0.999996	181	2	-0.074478
SP6	4	CD28	pos	0.25915	0.40076	0.999996	508	2	-0.074478
CENPBD1	4	CD28	neg	0.067078	0.15176	0.999996	189	3	-0.1356
CENPBD1	4	CD28	pos	0.25966	0.40131	0.999996	509	1	-0.1356
TBX3	4	CD28	neg	0.92845	0.92829	0.999996	1196	0	0.076235
TBX3	4	CD28	pos	0.26195	0.40355	0.999996	510	2	0.076235
TLX2	4	CD28	neg	0.24239	0.37719	0.999996	467	2	0.034024
TLX2	4	CD28	pos	0.26351	0.40512	0.999996	511	2	0.034024
FOXP4	4	CD28	neg	0.87724	0.87726	0.999996	1127	0	0.064985
FOXP4	4	CD28	pos	0.26383	0.40546	0.999996	512	2	0.064985
GATA1	4	CD28	neg	0.42152	0.56216	0.999996	682	1	0.055115
GATA1	4	CD28	pos	0.26414	0.40578	0.999996	513	2	0.055115
ZNF343	4	CD28	neg	0.19191	0.32368	0.999996	394	2	-0.02912
ZNF343	4	CD28	pos	0.26437	0.40597	0.999996	514	1	-0.02912
HMX1	4	CD28	neg	0.8941	0.89428	0.999996	1151	0	-0.0094357
HMX1	4	CD28	pos	0.26496	0.40657	0.999996	515	1	-0.0094357
EHF	4	CD28	neg	0.91731	0.91696	0.999996	1186	0	0.038249
EHF	4	CD28	pos	0.26555	0.40715	0.999996	516	1	0.038249
ZNF573	4	CD28	neg	0.5247	0.61094	0.999996	746	1	0.069096
ZNF573	4	CD28	pos	0.26602	0.40753	0.999996	517	2	0.069096
SIM2	4	CD28	neg	0.70717	0.72056	0.999996	898	1	0.043517
SIM2	4	CD28	pos	0.26633	0.40785	0.999996	518	2	0.043517
MSX1	4	CD28	neg	0.12699	0.25445	0.999996	316	1	0.032192
MSX1	4	CD28	pos	0.26664	0.40823	0.999996	519	2	0.032192
NR1D1	4	CD28	neg	0.3907	0.53274	0.999996	643	2	-0.082793
NR1D1	4	CD28	pos	0.26672	0.40836	0.999996	520	1	-0.082793
PKNOX2	4	CD28	neg	0.44281	0.57158	0.999996	694	1	-0.008901
PKNOX2	4	CD28	pos	0.26906	0.41041	0.999996	521	1	-0.008901
T	4	CD28	neg	0.42005	0.56152	0.999996	681	1	0.051945
T	4	CD28	pos	0.26915	0.41048	0.999996	522	2	0.051945
ZNF529	4	CD28	neg	0.96885	0.96886	0.999996	1269	0	0.091531
ZNF529	4	CD28	pos	0.27104	0.41229	0.999996	523	2	0.091531
NFIC	4	CD28	neg	0.65247	0.68275	0.999996	838	1	0.025644
NFIC	4	CD28	pos	0.27229	0.41368	0.999996	524	2	0.025644
ZNF134	4	CD28	neg	0.40265	0.54563	0.999996	661	1	0.042048
ZNF134	4	CD28	pos	0.27261	0.41393	0.999996	525	2	0.042048
DMRT3	4	CD28	neg	0.17347	0.30422	0.999996	375	1	0.027078
DMRT3	4	CD28	pos	0.27292	0.41417	0.999996	526	2	0.027078
TCFL5	4	CD28	neg	0.72529	0.73448	0.999996	924	1	-0.026779
TCFL5	4	CD28	pos	0.27315	0.41439	0.999996	527	1	-0.026779
ZNF225	4	CD28	neg	0.89396	0.89414	0.999996	1150	0	0.053507
ZNF225	4	CD28	pos	0.27418	0.41557	0.999996	528	2	0.053507
ZNF260	4	CD28	neg	0.42642	0.56433	0.999996	684	1	0.017144
ZNF260	4	CD28	pos	0.27489	0.41629	0.999996	529	1	0.017144
MYNN	4	CD28	neg	0.96398	0.96383	0.999996	1260	0	0.068275
MYNN	4	CD28	pos	0.27547	0.41692	0.999996	530	2	0.068275
FOXI2	4	CD28	neg	0.94338	0.943	0.999996	1222	0	0.087972
FOXI2	4	CD28	pos	0.27576	0.41716	0.999996	531	2	0.087972
ZNF211	4	CD28	neg	0.44138	0.57096	0.999996	692	1	0.086724
ZNF211	4	CD28	pos	0.27607	0.4175	0.999996	532	2	0.086724
FLOT1	4	CD28	neg	0.80119	0.80131	0.999996	1016	1	0.060505
FLOT1	4	CD28	pos	0.27639	0.41787	0.999996	533	2	0.060505
NHLH2	4	CD28	neg	0.04768	0.11408	0.999996	142	2	-0.088946
NHLH2	4	CD28	pos	0.27702	0.41852	0.999996	534	2	-0.088946
NKX6-3	4	CD28	neg	0.27256	0.40786	0.999996	510	1	-0.0041938
NKX6-3	4	CD28	pos	0.27721	0.41871	0.999996	535	1	-0.0041938
MSANTD3	4	CD28	neg	0.66794	0.69285	0.999996	855	1	0.086592
MSANTD3	4	CD28	pos	0.27765	0.41918	0.999996	536	2	0.086592
TFAP2E	4	CD28	neg	0.93275	0.93259	0.999996	1202	0	0.02947
TFAP2E	4	CD28	pos	0.27779	0.41934	0.999996	537	1	0.02947
RFX2	4	CD28	neg	0.49347	0.59548	0.999996	725	1	0.068909
RFX2	4	CD28	pos	0.27797	0.41956	0.999996	538	2	0.068909
FOXC2	4	CD28	neg	0.76478	0.76734	0.999996	971	1	0.049298
FOXC2	4	CD28	pos	0.27828	0.41996	0.999996	539	2	0.049298
STAT6	4	CD28	neg	0.24838	0.38357	0.999996	476	1	0.042565
STAT6	4	CD28	pos	0.27955	0.42125	0.999996	540	2	0.042565
ZNF12	4	CD28	neg	0.21622	0.34929	0.999996	434	1	0.043452
ZNF12	4	CD28	pos	0.28113	0.42283	0.999996	541	2	0.043452
BTN3A2	4	CD28	neg	0.055404	0.12912	0.999996	164	2	-0.051067
BTN3A2	4	CD28	pos	0.28127	0.42298	0.999996	542	1	-0.051067
ZBTB16	4	CD28	neg	0.75334	0.75724	0.999996	959	1	0.026314
ZBTB16	4	CD28	pos	0.283	0.42468	0.999996	543	2	0.026314
ZNF774	4	CD28	neg	0.69642	0.71252	0.999996	889	1	0.022654
ZNF774	4	CD28	pos	0.28303	0.42471	0.999996	544	2	0.022654
RARA	4	CD28	neg	0.24922	0.3844	0.999996	480	2	-0.054934
RARA	4	CD28	pos	0.28357	0.42525	0.999996	545	1	-0.054934
IRF8	4	CD28	neg	0.75566	0.75907	0.999996	961	1	0.07708
IRF8	4	CD28	pos	0.2843	0.426	0.999996	546	2	0.07708
TEAD2	4	CD28	neg	0.9073	0.9071	0.999996	1170	0	0.067225
TEAD2	4	CD28	pos	0.28462	0.42637	0.999996	547	2	0.067225
AKT1	4	CD28	neg	0.32502	0.46365	0.999996	564	2	-0.055901
AKT1	4	CD28	pos	0.28472	0.4265	0.999996	548	1	-0.055901
ZNF41	4	CD28	neg	0.11521	0.2408	0.999996	300	2	-0.034805
ZNF41	4	CD28	pos	0.28525	0.42701	0.999996	549	2	-0.034805
HLA-DPB1	4	CD28	neg	0.14456	0.27335	0.999996	342	2	-0.029491
HLA-DPB1	4	CD28	pos	0.2853	0.42704	0.999996	550	2	-0.029491
SPP1	4	CD28	neg	0.48408	0.59086	0.999996	719	1	0.0062341
SPP1	4	CD28	pos	0.28702	0.42885	0.999996	551	1	0.0062341
ZNF585A	4	CD28	neg	0.84539	0.84558	0.999996	1080	0	0.027798
ZNF585A	4	CD28	pos	0.28715	0.42901	0.999996	552	2	0.027798
ZNF236	4	CD28	neg	0.95931	0.95893	0.999996	1246	0	0.068523
ZNF236	4	CD28	pos	0.28874	0.43061	0.999996	553	2	0.068523
ZNF567	4	CD28	neg	0.55325	0.62515	0.999996	756	1	0.059228
ZNF567	4	CD28	pos	0.29065	0.43252	0.999996	554	2	0.059228
MXD4	4	CD28	neg	0.77655	0.77811	0.999996	984	1	0.049709
MXD4	4	CD28	pos	0.29097	0.43284	0.999996	555	2	0.049709
RFX5	4	CD28	neg	0.58968	0.64484	0.999996	785	1	0.031635
RFX5	4	CD28	pos	0.2916	0.43354	0.999996	556	2	0.031635
ZNF679	4	CD28	neg	0.048722	0.11618	0.999996	146	2	-0.088097
ZNF679	4	CD28	pos	0.29275	0.43469	0.999996	557	1	-0.088097
ZNF398	4	CD28	neg	0.75463	0.75825	0.999996	960	1	0.031143
ZNF398	4	CD28	pos	0.29288	0.43486	0.999996	558	2	0.031143
ZNF75D	4	CD28	neg	0.3481	0.48786	0.999996	596	2	-0.035866
ZNF75D	4	CD28	pos	0.29389	0.43598	0.999996	559	1	-0.035866
RFX4	4	CD28	neg	0.25759	0.39267	0.999996	488	2	-0.080342
RFX4	4	CD28	pos	0.29446	0.43652	0.999996	560	1	-0.080342
ZNF705B	4	CD28	neg	0.96453	0.96436	0.999996	1262	0	0.072388
ZNF705B	4	CD28	pos	0.29512	0.43725	0.999996	561	2	0.072388
NR2F2	4	CD28	neg	0.17321	0.304	0.999996	374	2	-0.024854
NR2F2	4	CD28	pos	0.29575	0.43794	0.999996	562	2	-0.024854
ZSCAN26	4	CD28	neg	0.29097	0.42761	0.999996	529	2	0.0078091
ZSCAN26	4	CD28	pos	0.29799	0.43993	0.999996	563	2	0.0078091
ZNF880	4	CD28	neg	0.86875	0.86873	0.999996	1114	0	0.063905
ZNF880	4	CD28	pos	0.29959	0.44161	0.999996	564	2	0.063905
ZNF282	4	CD28	neg	0.86664	0.86673	0.999996	1110	0	0.070463
ZNF282	4	CD28	pos	0.30087	0.44287	0.999996	565	2	0.070463
ZNF37A	4	CD28	neg	0.86696	0.86699	0.999996	1111	0	0.0029673
ZNF37A	4	CD28	pos	0.30239	0.44435	0.999996	566	1	0.0029673
ZNF184	4	CD28	neg	0.86467	0.86459	0.999996	1107	0	0.07079
ZNF184	4	CD28	pos	0.30247	0.44444	0.999996	567	2	0.07079
ZNF808	4	CD28	neg	0.87647	0.87655	0.999996	1126	0	0.068332
ZNF808	4	CD28	pos	0.3044	0.44632	0.999996	568	2	0.068332
ELF1	4	CD28	neg	0.30247	0.4397	0.999996	540	2	0.0073294
ELF1	4	CD28	pos	0.30568	0.44786	0.999996	569	2	0.0073294
ESX1	4	CD28	neg	0.72388	0.73342	0.999996	922	1	0.053433
ESX1	4	CD28	pos	0.30729	0.44929	0.999996	570	2	0.053433
TGIF1	4	CD28	neg	0.12465	0.25219	0.999996	312	2	-0.052335
TGIF1	4	CD28	pos	0.30746	0.44944	0.999996	571	2	-0.052335
ZNF548	4	CD28	neg	0.81699	0.81748	0.999996	1043	0	0.072574
ZNF548	4	CD28	pos	0.30793	0.44986	0.999996	572	2	0.072574
VAX1	4	CD28	neg	0.31082	0.44852	0.999996	548	2	0.0022917
VAX1	4	CD28	pos	0.30954	0.45165	0.999996	573	2	0.0022917
ZSCAN9	4	CD28	neg	0.27315	0.40841	0.999996	512	1	0.077615
ZSCAN9	4	CD28	pos	0.30986	0.45195	0.999996	574	2	0.077615
ZNF350	4	CD28	neg	0.14641	0.27528	0.999996	347	2	-0.099861
ZNF350	4	CD28	pos	0.31083	0.45292	0.999996	575	1	-0.099861
NFKB2	4	CD28	neg	0.95049	0.95026	0.999996	1232	0	0.10211
NFKB2	4	CD28	pos	0.31243	0.45458	0.999996	576	2	0.10211
CCR4	4	CD28	neg	0.98073	0.98062	0.999996	1286	0	0.09288
CCR4	4	CD28	pos	0.31308	0.4553	0.999996	577	2	0.09288
ZNF805	4	CD28	neg	0.79942	0.79959	0.999996	1013	1	0.051272
ZNF805	4	CD28	pos	0.3134	0.4557	0.999996	578	2	0.051272
ZNF701	4	CD28	neg	0.73662	0.7435	0.999996	936	1	0.043743
ZNF701	4	CD28	pos	0.31436	0.45672	0.999996	579	2	0.043743
ZNF860	4	CD28	neg	0.099958	0.21354	0.999996	264	2	-0.089342
ZNF860	4	CD28	pos	0.31585	0.4583	0.999996	580	1	-0.089342
ZNF85	4	CD28	neg	0.76127	0.76429	0.999996	968	1	0.023637
ZNF85	4	CD28	pos	0.31598	0.45845	0.999996	581	2	0.023637
TAP2	4	CD28	neg	0.33947	0.4789	0.999996	582	2	-0.083289
TAP2	4	CD28	pos	0.31641	0.45889	0.999996	582	1	-0.083289
ZNF587	4	CD28	neg	0.7904	0.79132	0.999996	1000	1	0.036424
ZNF587	4	CD28	pos	0.31662	0.45911	0.999996	583	2	0.036424
ATOH8	4	CD28	neg	0.57039	0.63433	0.999996	768	1	0.030382
ATOH8	4	CD28	pos	0.31807	0.46051	0.999996	584	1	0.030382
IRF9	4	CD28	neg	0.64368	0.67727	0.999996	829	1	0.039641
IRF9	4	CD28	pos	0.31863	0.46108	0.999996	585	1	0.039641
ZNF749	4	CD28	neg	0.66891	0.69358	0.999996	857	1	0.014663
ZNF749	4	CD28	pos	0.31918	0.46162	0.999996	586	2	0.014663
ETV4	4	CD28	neg	0.39628	0.53867	0.999996	650	2	0.019922
ETV4	4	CD28	pos	0.3205	0.46301	0.999996	587	2	0.019922
POU4F1	4	CD28	neg	0.75643	0.75976	0.999996	963	1	0.038973
POU4F1	4	CD28	pos	0.32082	0.46336	0.999996	588	2	0.038973
BARX1	4	CD28	neg	0.16575	0.29588	0.999996	368	1	0.041568
BARX1	4	CD28	pos	0.3214	0.46392	0.999996	589	1	0.041568
PRRX1	4	CD28	neg	0.81155	0.81212	0.999996	1036	0	0.069644
PRRX1	4	CD28	pos	0.32179	0.46432	0.999996	590	2	0.069644
SOX18	4	CD28	neg	0.19374	0.32551	0.999996	397	2	-0.043028
SOX18	4	CD28	pos	0.32195	0.46449	0.999996	591	1	-0.043028
HEY1	4	CD28	neg	0.18083	0.31213	0.999996	387	2	-0.097162
HEY1	4	CD28	pos	0.3225	0.46507	0.999996	592	1	-0.097162
ATOH1	4	CD28	neg	0.63957	0.67463	0.999996	825	1	0.078136
ATOH1	4	CD28	pos	0.32276	0.46533	0.999996	593	2	0.078136
DMRTC2	4	CD28	neg	0.94474	0.94431	0.999996	1224	0	0.069628
DMRTC2	4	CD28	pos	0.32373	0.4663	0.999996	594	2	0.069628
SIX3	4	CD28	neg	0.51187	0.60435	0.999996	741	1	0.064462
SIX3	4	CD28	pos	0.32438	0.467	0.999996	595	2	0.064462
ZNF81	4	CD28	neg	0.30183	0.43914	0.999996	539	2	-0.015471
ZNF81	4	CD28	pos	0.32471	0.46728	0.999996	596	1	-0.015471
IRF1	4	CD28	neg	0.58127	0.64006	0.999996	779	1	0.069582
IRF1	4	CD28	pos	0.32632	0.469	0.999996	597	2	0.069582
ZBTB6	4	CD28	neg	0.096136	0.20647	0.999996	250	3	-0.088983
ZBTB6	4	CD28	pos	0.32691	0.46962	0.999996	598	1	-0.088983
ALX4	4	CD28	neg	0.82473	0.82498	0.999996	1053	0	0.031167
ALX4	4	CD28	pos	0.32859	0.47132	0.999996	599	2	0.031167
ZSCAN30	4	CD28	neg	0.41512	0.55827	0.999996	676	1	0.017073
ZSCAN30	4	CD28	pos	0.32891	0.47171	0.999996	600	2	0.017073
FOXS1	4	CD28	neg	0.66175	0.68871	0.999996	847	1	6.7869e-05
FOXS1	4	CD28	pos	0.32911	0.47186	0.999996	601	1	6.7869e-05
ZNF146	4	CD28	neg	0.60832	0.65524	0.999996	803	1	0.059677
ZNF146	4	CD28	pos	0.32956	0.47243	0.999996	602	2	0.059677
ZNF296	4	CD28	neg	0.46859	0.58372	0.999996	711	1	0.040509
ZNF296	4	CD28	pos	0.33021	0.47301	0.999996	603	2	0.040509
IL15RA	4	CD28	neg	0.25492	0.39	0.999996	485	1	0.024289
IL15RA	4	CD28	pos	0.33185	0.47469	0.999996	604	2	0.024289
TLX1	4	CD28	neg	0.44234	0.57137	0.999996	693	1	-0.016913
TLX1	4	CD28	pos	0.33239	0.47533	0.999996	605	1	-0.016913
HSF5	4	CD28	neg	0.11204	0.2356	0.999996	290	2	-0.11492
HSF5	4	CD28	pos	0.33294	0.47599	0.999996	606	1	-0.11492
SPDEF	4	CD28	neg	0.7695	0.77169	0.999996	976	1	0.01265
SPDEF	4	CD28	pos	0.33403	0.47719	0.999996	607	1	0.01265
HES1	4	CD28	neg	0.76603	0.76849	0.999996	973	1	0.021121
HES1	4	CD28	pos	0.33411	0.47728	0.999996	608	2	0.021121
ZNF891	4	CD28	neg	0.69063	0.70838	0.999996	884	1	0.054042
ZNF891	4	CD28	pos	0.33541	0.47866	0.999996	609	2	0.054042
NPAS3	4	CD28	neg	0.83086	0.83118	0.999996	1062	0	0.0081156
NPAS3	4	CD28	pos	0.33675	0.47996	0.999996	610	1	0.0081156
ZNF586	4	CD28	neg	0.3971	0.53957	0.999996	651	1	0.070227
ZNF586	4	CD28	pos	0.3373	0.4804	0.999996	611	2	0.070227
NR5A1	4	CD28	neg	0.85221	0.85274	0.999996	1092	0	0.040601
NR5A1	4	CD28	pos	0.33801	0.48097	0.999996	612	2	0.040601
NR2E3	4	CD28	neg	0.75592	0.75929	0.999996	962	1	0.026454
NR2E3	4	CD28	pos	0.33833	0.48126	0.999996	613	2	0.026454
ZIK1	4	CD28	neg	0.29799	0.43499	0.999996	535	2	-0.065931
ZIK1	4	CD28	pos	0.33838	0.48133	0.999996	614	1	-0.065931
ZBTB49	4	CD28	neg	0.64094	0.67554	0.999996	826	1	0.064923
ZBTB49	4	CD28	pos	0.33963	0.48255	0.999996	615	2	0.064923
ZNF610	4	CD28	neg	0.76177	0.76475	0.999996	969	1	0.046045
ZNF610	4	CD28	pos	0.34093	0.48373	0.999996	616	2	0.046045
BTNL8	4	CD28	neg	0.96096	0.96079	0.999996	1250	0	0.067745
BTNL8	4	CD28	pos	0.34224	0.485	0.999996	617	2	0.067745
ZNF555	4	CD28	neg	0.67754	0.69932	0.999996	868	1	0.077584
ZNF555	4	CD28	pos	0.34325	0.48604	0.999996	618	2	0.077584
MAX	4	CD28	neg	0.63019	0.66867	0.999996	819	1	0.017918
MAX	4	CD28	pos	0.34354	0.48632	0.999996	619	2	0.017918
UBP1	4	CD28	neg	0.80425	0.80458	0.999996	1024	1	0.061162
UBP1	4	CD28	pos	0.34419	0.48687	0.999996	620	2	0.061162
OSR2	4	CD28	neg	0.017864	0.052337	0.808	87	3	-0.20509
OSR2	4	CD28	pos	0.34487	0.48745	0.999996	621	1	-0.20509
PLAGL1	4	CD28	neg	0.37608	0.51736	0.999996	622	2	-0.012887
PLAGL1	4	CD28	pos	0.34595	0.48859	0.999996	622	1	-0.012887
ZNF530	4	CD28	neg	0.78555	0.78634	0.999996	995	1	0.082671
ZNF530	4	CD28	pos	0.34647	0.48898	0.999996	623	2	0.082671
CDX1	4	CD28	neg	0.69278	0.70997	0.999996	886	1	-0.035747
CDX1	4	CD28	pos	0.34756	0.49029	0.999996	624	1	-0.035747
RHOXF1	4	CD28	neg	0.73933	0.74571	0.999996	942	1	0.029369
RHOXF1	4	CD28	pos	0.3481	0.49091	0.999996	625	2	0.029369
SOX17	4	CD28	neg	0.9136	0.91339	0.999996	1180	0	0.053773
SOX17	4	CD28	pos	0.34941	0.49214	0.999996	626	2	0.053773
SNAI2	4	CD28	neg	0.83203	0.83229	0.999996	1065	0	0.043349
SNAI2	4	CD28	pos	0.35006	0.49276	0.999996	627	2	0.043349
ZBTB2	4	CD28	neg	0.74362	0.74914	0.999996	948	1	0.058451
ZBTB2	4	CD28	pos	0.35137	0.49401	0.999996	628	2	0.058451
DBP	4	CD28	neg	0.41264	0.55577	0.999996	673	1	-0.031886
DBP	4	CD28	pos	0.35238	0.49505	0.999996	629	1	-0.031886
ZKSCAN2	4	CD28	neg	0.70599	0.71968	0.999996	896	1	-0.012537
ZKSCAN2	4	CD28	pos	0.35291	0.49549	0.999996	630	1	-0.012537
DBX2	4	CD28	neg	0.8213	0.82163	0.999996	1047	0	-0.0079757
DBX2	4	CD28	pos	0.35505	0.49743	0.999996	631	1	-0.0079757
ZNF17	4	CD28	neg	0.96324	0.96303	0.999996	1257	0	0.081254
ZNF17	4	CD28	pos	0.35561	0.49812	0.999996	632	2	0.081254
IL10	4	CD28	neg	0.66762	0.69263	0.999996	854	1	-0.020396
IL10	4	CD28	pos	0.35611	0.49859	0.999996	633	1	-0.020396
ZFP92	4	CD28	neg	0.93525	0.93534	0.999996	1206	0	0.067645
ZFP92	4	CD28	pos	0.3566	0.49908	0.999996	634	2	0.067645
ZNF768	4	CD28	neg	0.075095	0.16725	0.999996	209	3	-0.11582
ZNF768	4	CD28	pos	0.3577	0.50034	0.999996	635	1	-0.11582
ZNF3	4	CD28	neg	0.10062	0.21474	0.999996	267	2	-0.069388
ZNF3	4	CD28	pos	0.35823	0.50089	0.999996	636	2	-0.069388
C6orf48	4	CD28	neg	0.79291	0.79376	0.999996	1004	1	0.018887
C6orf48	4	CD28	pos	0.35823	0.50089	0.999996	637	2	0.018887
IKZF4	4	CD28	neg	0.30578	0.44335	0.999996	544	1	0.085939
IKZF4	4	CD28	pos	0.35876	0.50146	0.999996	638	2	0.085939
ONECUT3	4	CD28	neg	0.79964	0.7998	0.999996	1014	1	0.037117
ONECUT3	4	CD28	pos	0.35982	0.50247	0.999996	639	2	0.037117
ZIC2	4	CD28	neg	0.72444	0.73383	0.999996	923	1	0.038032
ZIC2	4	CD28	pos	0.35987	0.50253	0.999996	640	2	0.038032
ZNF628	4	CD28	neg	0.2348	0.36938	0.999996	453	2	-0.02062
ZNF628	4	CD28	pos	0.36019	0.50287	0.999996	641	2	-0.02062
SREBF1	4	CD28	neg	0.34517	0.48462	0.999996	589	2	0.0035319
SREBF1	4	CD28	pos	0.36085	0.50353	0.999996	642	2	0.0035319
ARNTL2	4	CD28	neg	0.77462	0.77638	0.999996	982	1	-0.0061383
ARNTL2	4	CD28	pos	0.36141	0.50407	0.999996	643	1	-0.0061383
ZNF547	4	CD28	neg	0.0040033	0.014075	0.404571	47	3	-0.27274
ZNF547	4	CD28	pos	0.36299	0.50566	0.999996	644	1	-0.27274
ZNF485	4	CD28	neg	0.077186	0.17122	0.999996	211	1	0.060233
ZNF485	4	CD28	pos	0.36347	0.50617	0.999996	645	2	0.060233
ZSCAN29	4	CD28	neg	0.94533	0.94494	0.999996	1225	0	0.071164
ZSCAN29	4	CD28	pos	0.36445	0.50726	0.999996	646	2	0.071164
HELT	4	CD28	neg	0.32017	0.45847	0.999996	559	2	-0.050125
HELT	4	CD28	pos	0.36563	0.50855	0.999996	647	1	-0.050125
SCX	4	CD28	neg	0.3766	0.51794	0.999996	624	2	0.026724
SCX	4	CD28	pos	0.36576	0.50863	0.999996	648	2	0.026724
ZNF783	4	CD28	neg	0.74995	0.75441	0.999996	953	1	-0.0059431
ZNF783	4	CD28	pos	0.3672	0.51036	0.999996	649	1	-0.0059431
FOXD4L4	4	CD28	neg	0.91765	0.91725	0.999996	1187	0	0.059826
FOXD4L4	4	CD28	pos	0.36838	0.51159	0.999996	650	2	0.059826
RAX	4	CD28	neg	0.093268	0.20081	0.999996	246	2	-0.14814
RAX	4	CD28	pos	0.36878	0.51208	0.999996	651	1	-0.14814
NKX2-5	4	CD28	neg	0.21551	0.34859	0.999996	431	2	-0.074412
NKX2-5	4	CD28	pos	0.3693	0.5125	0.999996	652	1	-0.074412
ANHX	4	CD28	neg	0.21869	0.35194	0.999996	439	1	0.06799
ANHX	4	CD28	pos	0.37035	0.51365	0.999996	653	2	0.06799
BCL11A	4	CD28	neg	0.24153	0.37634	0.999996	465	2	0.0026834
BCL11A	4	CD28	pos	0.37166	0.51494	0.999996	654	2	0.0026834
NFIX	4	CD28	neg	0.14881	0.27789	0.999996	350	2	-0.11305
NFIX	4	CD28	pos	0.37348	0.51684	0.999996	655	1	-0.11305
CCL1	4	CD28	neg	0.72332	0.73304	0.999996	921	1	-0.055355
CCL1	4	CD28	pos	0.37556	0.51891	0.999996	656	1	-0.055355
NFATC4	4	CD28	neg	0.88327	0.88316	0.999996	1134	0	0.081871
NFATC4	4	CD28	pos	0.37559	0.51894	0.999996	657	2	0.081871
DMRTA1	4	CD28	neg	0.17923	0.31042	0.999996	384	2	0.011309
DMRTA1	4	CD28	pos	0.37756	0.52084	0.999996	658	2	0.011309
HOXB3	4	CD28	neg	0.57508	0.63685	0.999996	771	1	0.010556
HOXB3	4	CD28	pos	0.37919	0.5226	0.999996	659	1	0.010556
ZNF619	4	CD28	neg	0.84227	0.84261	0.999996	1076	0	0.013595
ZNF619	4	CD28	pos	0.38084	0.52442	0.999996	660	2	0.013595
PRDM9	4	CD28	neg	0.40916	0.55225	0.999996	668	1	-0.00068204
PRDM9	4	CD28	pos	0.38126	0.52484	0.999996	661	1	-0.00068204
LMX1B	4	CD28	neg	0.045116	0.10891	0.999996	136	2	-0.097889
LMX1B	4	CD28	pos	0.38183	0.5254	0.999996	662	2	-0.097889
ZNF846	4	CD28	neg	0.36141	0.50151	0.999996	606	1	0.024025
ZNF846	4	CD28	pos	0.38249	0.52596	0.999996	663	2	0.024025
ZNF254	4	CD28	neg	0.47456	0.58643	0.999996	714	1	0.05637
ZNF254	4	CD28	pos	0.3838	0.52736	0.999996	664	2	0.05637
ZFP41	4	CD28	neg	0.91097	0.91082	0.999996	1174	0	0.073334
ZFP41	4	CD28	pos	0.38478	0.52828	0.999996	665	2	0.073334
ZNF705D	4	CD28	neg	0.15854	0.28804	0.999996	356	2	-0.033148
ZNF705D	4	CD28	pos	0.38511	0.5286	0.999996	666	2	-0.033148
SMAD5	4	CD28	neg	0.64742	0.67979	0.999996	831	1	0.016057
SMAD5	4	CD28	pos	0.38538	0.52879	0.999996	667	1	0.016057
CXCR5	4	CD28	neg	0.52385	0.61048	0.999996	745	1	0.052316
CXCR5	4	CD28	pos	0.38577	0.52917	0.999996	668	2	0.052316
LHX5	4	CD28	neg	0.24245	0.3773	0.999996	468	2	-0.020993
LHX5	4	CD28	pos	0.38643	0.52989	0.999996	669	2	-0.020993
TEAD4	4	CD28	neg	0.56009	0.62874	0.999996	757	1	0.043418
TEAD4	4	CD28	pos	0.38675	0.53027	0.999996	670	2	0.043418
PITX1	4	CD28	neg	0.19945	0.33148	0.999996	405	2	-0.036796
PITX1	4	CD28	pos	0.38691	0.53039	0.999996	671	1	-0.036796
HOXC6	4	CD28	neg	0.58702	0.64336	0.999996	782	1	0.037581
HOXC6	4	CD28	pos	0.38741	0.53087	0.999996	672	2	0.037581
ZNF25	4	CD28	neg	0.75178	0.75586	0.999996	957	1	-0.03496
ZNF25	4	CD28	pos	0.38845	0.53192	0.999996	673	1	-0.03496
OLIG1	4	CD28	neg	0.19548	0.32737	0.999996	399	2	-0.051981
OLIG1	4	CD28	pos	0.38947	0.53302	0.999996	674	1	-0.051981
NR1H2	4	CD28	neg	0.47181	0.58511	0.999996	713	1	0.016918
NR1H2	4	CD28	pos	0.39101	0.53457	0.999996	675	2	0.016918
ZNF304	4	CD28	neg	0.8909	0.89103	0.999996	1146	0	0.066827
ZNF304	4	CD28	pos	0.39103	0.53459	0.999996	676	2	0.066827
PAX9	4	CD28	neg	0.64674	0.67935	0.999996	830	1	0.057824
PAX9	4	CD28	pos	0.39234	0.53592	0.999996	677	2	0.057824
YBX3	4	CD28	neg	0.096535	0.20742	0.999996	251	2	-0.0015526
YBX3	4	CD28	pos	0.39406	0.53778	0.999996	678	2	-0.0015526
ZNF74	4	CD28	neg	0.22908	0.36284	0.999996	448	1	0.04315
ZNF74	4	CD28	pos	0.39497	0.53877	0.999996	679	2	0.04315
IL17F	4	CD28	neg	0.05682	0.13193	0.999996	171	1	0.062804
IL17F	4	CD28	pos	0.3953	0.53907	0.999996	680	2	0.062804
ZNF680	4	CD28	neg	0.24778	0.38295	0.999996	474	2	-0.016345
ZNF680	4	CD28	pos	0.39563	0.53937	0.999996	681	2	-0.016345
ZNF615	4	CD28	neg	0.2932	0.4301	0.999996	530	2	-0.0058779
ZNF615	4	CD28	pos	0.39596	0.53966	0.999996	682	2	-0.0058779
CREM	4	CD28	neg	0.6518	0.68235	0.999996	837	1	0.0026059
CREM	4	CD28	pos	0.3966	0.54033	0.999996	683	1	0.0026059
ZIC1	4	CD28	neg	0.26477	0.40002	0.999996	497	2	-0.013908
ZIC1	4	CD28	pos	0.39727	0.54106	0.999996	684	2	-0.013908
THRB	4	CD28	neg	0.87998	0.87997	0.999996	1131	0	0.013119
THRB	4	CD28	pos	0.39761	0.54135	0.999996	685	1	0.013119
LEF1	4	CD28	neg	0.6568	0.68546	0.999996	842	1	0.049217
LEF1	4	CD28	pos	0.39793	0.54174	0.999996	686	2	0.049217
AGER	4	CD28	neg	0.67659	0.69877	0.999996	867	1	-0.023722
AGER	4	CD28	pos	0.39811	0.54204	0.999996	687	1	-0.023722
MAFF	4	CD28	neg	0.40816	0.55117	0.999996	667	1	0.053826
MAFF	4	CD28	pos	0.39912	0.54316	0.999996	688	2	0.053826
ZNF705A	4	CD28	neg	0.34256	0.48202	0.999996	585	2	0.015874
ZNF705A	4	CD28	pos	0.40056	0.54462	0.999996	689	2	0.015874
PGR	4	CD28	neg	0.41141	0.55453	0.999996	670	2	-0.077952
PGR	4	CD28	pos	0.40064	0.54467	0.999996	690	1	-0.077952
EGR2	4	CD28	neg	0.15927	0.28884	0.999996	358	1	0.0068578
EGR2	4	CD28	pos	0.40089	0.54489	0.999996	691	2	0.0068578
ZNF649	4	CD28	neg	0.29446	0.43143	0.999996	531	1	0.073522
ZNF649	4	CD28	pos	0.40122	0.54532	0.999996	692	2	0.073522
ZNF708	4	CD28	neg	0.056112	0.13053	0.999996	168	1	0.038374
ZNF708	4	CD28	pos	0.40286	0.54697	0.999996	693	2	0.038374
CCL5	4	CD28	neg	0.12298	0.25034	0.999996	310	2	-0.042867
CCL5	4	CD28	pos	0.40366	0.54767	0.999996	694	1	-0.042867
ZSCAN23	4	CD28	neg	0.57857	0.63869	0.999996	776	1	-0.030399
ZSCAN23	4	CD28	pos	0.40416	0.54817	0.999996	695	1	-0.030399
EOMES	4	CD28	neg	0.73906	0.74551	0.999996	941	1	-0.045986
EOMES	4	CD28	pos	0.40616	0.55009	0.999996	696	1	-0.045986
ZNF655	4	CD28	neg	0.83028	0.83054	0.999996	1060	0	0.029462
ZNF655	4	CD28	pos	0.40713	0.55121	0.999996	697	2	0.029462
IL4	4	CD28	neg	0.29559	0.43274	0.999996	533	1	0.063553
IL4	4	CD28	pos	0.40746	0.55149	0.999996	698	2	0.063553
AHR	4	CD28	neg	0.063881	0.14529	0.999996	182	2	-0.02849
AHR	4	CD28	pos	0.40816	0.55215	0.999996	699	2	-0.02849
ZNF793	4	CD28	neg	0.60131	0.651	0.999996	796	1	0.039066
ZNF793	4	CD28	pos	0.40911	0.5531	0.999996	700	2	0.039066
HES7	4	CD28	neg	0.34354	0.48306	0.999996	586	2	-0.012527
HES7	4	CD28	pos	0.40976	0.55372	0.999996	701	2	-0.012527
HNF4G	4	CD28	neg	0.082226	0.18043	0.999996	216	3	-0.12036
HNF4G	4	CD28	pos	0.41065	0.5546	0.999996	702	1	-0.12036
ZSCAN16	4	CD28	neg	0.86939	0.86939	0.999996	1115	0	0.042741
ZSCAN16	4	CD28	pos	0.41272	0.5567	0.999996	703	2	0.042741
ZBTB22	4	CD28	neg	0.93987	0.93966	0.999996	1215	0	0.04829
ZBTB22	4	CD28	pos	0.41314	0.55713	0.999996	704	1	0.04829
HIVEP1	4	CD28	neg	0.92916	0.92907	0.999996	1197	0	0.037614
HIVEP1	4	CD28	pos	0.41437	0.55838	0.999996	705	2	0.037614
HLA-DRA	4	CD28	neg	0.15862	0.28817	0.999996	357	1	0.0084323
HLA-DRA	4	CD28	pos	0.41561	0.55953	0.999996	706	2	0.0084323
ZNF114	4	CD28	neg	0.67341	0.69647	0.999996	862	1	0.074183
ZNF114	4	CD28	pos	0.41601	0.55995	0.999996	707	2	0.074183
SP2	4	CD28	neg	0.39924	0.54202	0.999996	654	2	-0.068025
SP2	4	CD28	pos	0.41611	0.56005	0.999996	708	1	-0.068025
ZNF483	4	CD28	neg	0.92936	0.92932	0.999996	1198	0	0.069172
ZNF483	4	CD28	pos	0.41667	0.56062	0.999996	709	2	0.069172
DPRX	4	CD28	neg	0.65012	0.68135	0.999996	834	1	0.055061
DPRX	4	CD28	pos	0.41798	0.56201	0.999996	710	2	0.055061
HOXB4	4	CD28	neg	0.32195	0.46043	0.999996	562	1	0.024616
HOXB4	4	CD28	pos	0.41864	0.56269	0.999996	711	2	0.024616
SOX12	4	CD28	neg	0.35664	0.4964	0.999996	600	1	0.056871
SOX12	4	CD28	pos	0.4193	0.56343	0.999996	712	2	0.056871
TCF19	4	CD28	neg	0.17856	0.30962	0.999996	383	2	-0.027442
TCF19	4	CD28	pos	0.42094	0.56511	0.999996	713	2	-0.027442
NRL	4	CD28	neg	0.95286	0.9527	0.999996	1236	0	0.061547
NRL	4	CD28	pos	0.4216	0.56575	0.999996	714	2	0.061547
MICA	4	CD28	neg	0.46583	0.58248	0.999996	708	1	0.02699
MICA	4	CD28	pos	0.42201	0.56608	0.999996	715	1	0.02699
ZHX1	4	CD28	neg	0.096743	0.20781	0.999996	252	3	-0.13133
ZHX1	4	CD28	pos	0.4225	0.56649	0.999996	716	1	-0.13133
ZFP2	4	CD28	neg	0.39558	0.538	0.999996	648	1	-0.0014606
ZFP2	4	CD28	pos	0.42397	0.56805	0.999996	717	1	-0.0014606
ZNF596	4	CD28	neg	0.36543	0.50589	0.999996	608	2	-0.067878
ZNF596	4	CD28	pos	0.42446	0.56866	0.999996	718	1	-0.067878
GATA2	4	CD28	neg	0.66404	0.69032	0.999996	848	1	0.040843
GATA2	4	CD28	pos	0.42521	0.56942	0.999996	719	2	0.040843
DEAF1	4	CD28	neg	0.81028	0.81065	0.999996	1034	0	-0.026987
DEAF1	4	CD28	pos	0.42642	0.57085	0.999996	720	1	-0.026987
HSF4	4	CD28	neg	0.67818	0.69977	0.999996	870	1	0.08086
HSF4	4	CD28	pos	0.42686	0.57122	0.999996	721	2	0.08086
EBF4	4	CD28	neg	0.31195	0.4497	0.999996	550	1	0.035478
EBF4	4	CD28	pos	0.4285	0.57285	0.999996	722	2	0.035478
POU6F2	4	CD28	neg	0.25915	0.39423	0.999996	492	2	-0.020232
POU6F2	4	CD28	pos	0.43014	0.57472	0.999996	723	2	-0.020232
ASCL5	4	CD28	neg	0.79382	0.79457	0.999996	1005	1	0.023249
ASCL5	4	CD28	pos	0.43047	0.57502	0.999996	724	2	0.023249
ZNF658	4	CD28	neg	0.11196	0.23546	0.999996	289	3	-0.084291
ZNF658	4	CD28	pos	0.43128	0.57592	0.999996	725	1	-0.084291
SOX6	4	CD28	neg	0.9638	0.96366	0.999996	1259	0	0.056425
SOX6	4	CD28	pos	0.43145	0.57616	0.999996	726	2	0.056425
TBX6	4	CD28	neg	0.084132	0.18392	0.999996	221	1	0.051341
TBX6	4	CD28	pos	0.43211	0.57689	0.999996	727	2	0.051341
CCL3	4	CD28	neg	0.2876	0.42401	0.999996	525	1	0.044388
CCL3	4	CD28	pos	0.4331	0.57792	0.999996	728	2	0.044388
ZNF736	4	CD28	neg	0.21314	0.34605	0.999996	427	2	0.0056386
ZNF736	4	CD28	pos	0.43408	0.57886	0.999996	729	2	0.0056386
ZNF621	4	CD28	neg	0.16187	0.29151	0.999996	363	2	-0.081524
ZNF621	4	CD28	pos	0.43418	0.57894	0.999996	730	1	-0.081524
ZNF557	4	CD28	neg	0.88992	0.89006	0.999996	1145	0	0.04537
ZNF557	4	CD28	pos	0.43474	0.57952	0.999996	731	2	0.04537
CXCR3	4	CD28	neg	0.31974	0.458	0.999996	558	1	0.042852
CXCR3	4	CD28	pos	0.43605	0.58081	0.999996	732	2	0.042852
MICB	4	CD28	neg	0.61124	0.65683	0.999996	806	1	0.0072495
MICB	4	CD28	pos	0.43755	0.5824	0.999996	733	1	0.0072495
NR2C1	4	CD28	neg	0.44946	0.57462	0.999996	700	1	0.013083
NR2C1	4	CD28	pos	0.43803	0.58276	0.999996	734	2	0.013083
ZNF704	4	CD28	neg	0.59384	0.64706	0.999996	790	1	-0.003929
ZNF704	4	CD28	pos	0.43835	0.583	0.999996	735	2	-0.003929
HES3	4	CD28	neg	0.46721	0.58304	0.999996	709	1	0.074343
HES3	4	CD28	pos	0.43966	0.58439	0.999996	736	2	0.074343
POU3F4	4	CD28	neg	0.23394	0.36838	0.999996	452	1	0.027547
POU3F4	4	CD28	pos	0.43999	0.5847	0.999996	737	2	0.027547
PBX1	4	CD28	neg	0.3069	0.44443	0.999996	545	1	0.043313
PBX1	4	CD28	pos	0.44032	0.58502	0.999996	738	2	0.043313
KLRK1	4	CD28	neg	0.36352	0.50371	0.999996	607	2	-0.012538
KLRK1	4	CD28	pos	0.44097	0.58568	0.999996	739	2	-0.012538
PTPN22	4	CD28	neg	0.60316	0.65214	0.999996	799	1	0.051358
PTPN22	4	CD28	pos	0.4413	0.58591	0.999996	740	2	0.051358
EBF3	4	CD28	neg	0.092815	0.20008	0.999996	245	2	-0.054268
EBF3	4	CD28	pos	0.44196	0.58655	0.999996	741	2	-0.054268
ESRRA	4	CD28	neg	0.054257	0.12683	0.999996	160	2	-0.12906
ESRRA	4	CD28	pos	0.44281	0.58742	0.999996	742	1	-0.12906
HMGA1	4	CD28	neg	0.22029	0.35338	0.999996	443	2	-0.028036
HMGA1	4	CD28	pos	0.44425	0.58889	0.999996	743	2	-0.028036
SIX5	4	CD28	neg	0.56367	0.63071	0.999996	762	1	0.0038086
SIX5	4	CD28	pos	0.44491	0.58953	0.999996	744	2	0.0038086
IL21	4	CD28	neg	0.9486	0.94829	0.999996	1229	0	0.060333
IL21	4	CD28	pos	0.44589	0.59056	0.999996	745	2	0.060333
ZNF765	4	CD28	neg	0.83047	0.83076	0.999996	1061	0	0.01481
ZNF765	4	CD28	pos	0.44687	0.59161	0.999996	746	2	0.01481
CCR1	4	CD28	neg	0.85396	0.85436	0.999996	1094	0	0.030965
CCR1	4	CD28	pos	0.4471	0.59183	0.999996	747	1	0.030965
E2F5	4	CD28	neg	0.25848	0.39357	0.999996	491	1	0.055134
E2F5	4	CD28	pos	0.44818	0.59296	0.999996	748	2	0.055134
ZNF784	4	CD28	neg	0.12139	0.24854	0.999996	308	2	-0.065279
ZNF784	4	CD28	pos	0.44917	0.59407	0.999996	749	2	-0.065279
PLAGL2	4	CD28	neg	0.78274	0.78382	0.999996	990	1	0.0065775
PLAGL2	4	CD28	pos	0.45088	0.59505	0.999996	750	1	0.0065775
FOXD4	4	CD28	neg	0.049108	0.11698	0.999996	148	3	-0.16134
FOXD4	4	CD28	pos	0.45135	0.59526	0.999996	751	1	-0.16134
KLF5	4	CD28	neg	0.086153	0.18784	0.999996	228	3	-0.11496
KLF5	4	CD28	pos	0.45371	0.59628	0.999996	752	1	-0.11496
HAND2	4	CD28	neg	0.05628	0.13087	0.999996	170	2	-0.16542
HAND2	4	CD28	pos	0.45418	0.59646	0.999996	753	1	-0.16542
ZNF433	4	CD28	neg	0.0045742	0.015921	0.419745	49	3	-0.24769
ZNF433	4	CD28	pos	0.45652	0.59759	0.999996	754	1	-0.24769
ZNF467	4	CD28	neg	0.66469	0.69075	0.999996	849	1	-0.018917
ZNF467	4	CD28	pos	0.46813	0.60235	0.999996	755	1	-0.018917
HLA-C	4	CD28	neg	0.15123	0.28032	0.999996	353	2	-0.14162
HLA-C	4	CD28	pos	0.46951	0.60298	0.999996	756	1	-0.14162
SOX3	4	CD28	neg	0.21066	0.34347	0.999996	425	1	-0.018012
SOX3	4	CD28	pos	0.46997	0.60316	0.999996	757	1	-0.018012
ZNF549	4	CD28	neg	0.068313	0.15415	0.999996	192	3	-0.12197
ZNF549	4	CD28	pos	0.47089	0.6035	0.999996	758	1	-0.12197
TAL1	4	CD28	neg	0.71934	0.72964	0.999996	918	1	-0.022739
TAL1	4	CD28	pos	0.47181	0.60389	0.999996	759	1	-0.022739
HIVEP2	4	CD28	neg	0.39507	0.53752	0.999996	647	1	-0.038121
HIVEP2	4	CD28	pos	0.47364	0.60477	0.999996	760	1	-0.038121
FOXN1	4	CD28	neg	0.59945	0.64995	0.999996	795	1	0.014301
FOXN1	4	CD28	pos	0.4741	0.60496	0.999996	761	1	0.014301
SOX4	4	CD28	neg	0.72105	0.73106	0.999996	920	1	-0.03166
SOX4	4	CD28	pos	0.48182	0.60824	0.999996	762	1	-0.03166
IL5	4	CD28	neg	0.18686	0.31869	0.999996	391	1	0.021563
IL5	4	CD28	pos	0.48227	0.60846	0.999996	763	1	0.021563
SLAMF1	4	CD28	neg	0.38807	0.53004	0.999996	639	2	-0.051408
SLAMF1	4	CD28	pos	0.48408	0.60921	0.999996	764	1	-0.051408
VARS2	4	CD28	neg	0.0072488	0.024364	0.520189	63	2	-0.20019
VARS2	4	CD28	pos	0.48498	0.60958	0.999996	765	1	-0.20019
ZNF317	4	CD28	neg	0.10356	0.22022	0.999996	273	3	-0.1107
ZNF317	4	CD28	pos	0.48588	0.60997	0.999996	766	1	-0.1107
TCF7L1	4	CD28	neg	0.08502	0.18568	0.999996	223	3	-0.10459
TCF7L1	4	CD28	pos	0.49035	0.61197	0.999996	767	1	-0.10459
PRKRIR	4	CD28	neg	0.10772	0.22775	0.999996	280	3	-0.091158
PRKRIR	4	CD28	pos	0.4948	0.61401	0.999996	768	1	-0.091158
TFAP2B	4	CD28	neg	0.20942	0.34203	0.999996	421	2	-0.029707
TFAP2B	4	CD28	pos	0.49966	0.61609	0.999996	769	1	-0.029707
MEF2B	4	CD28	neg	0.079629	0.17579	0.999996	213	3	-0.1501
MEF2B	4	CD28	pos	0.50405	0.6181	0.999996	770	1	-0.1501
ZNF563	4	CD28	neg	0.68383	0.70371	0.999996	873	1	-0.023307
ZNF563	4	CD28	pos	0.50492	0.6184	0.999996	771	1	-0.023307
ZNF662	4	CD28	neg	0.072483	0.16204	0.999996	204	3	-0.11586
ZNF662	4	CD28	pos	0.50536	0.61861	0.999996	772	1	-0.11586
IL9	4	CD28	neg	0.56288	0.63023	0.999996	760	1	0.041993
IL9	4	CD28	pos	0.5071	0.61944	0.999996	773	1	0.041993
MYCL	4	CD28	neg	0.10531	0.2232	0.999996	277	3	-0.10561
MYCL	4	CD28	pos	0.50753	0.61969	0.999996	774	1	-0.10561
OTX2	4	CD28	neg	0.11114	0.23396	0.999996	287	3	-0.097514
OTX2	4	CD28	pos	0.50797	0.61987	0.999996	775	1	-0.097514
PAX1	4	CD28	neg	0.11085	0.23335	0.999996	286	2	-0.050758
PAX1	4	CD28	pos	0.5084	0.62008	0.999996	776	1	-0.050758
HOXB6	4	CD28	neg	0.38216	0.52385	0.999996	628	2	-0.020377
HOXB6	4	CD28	pos	0.51316	0.62226	0.999996	777	1	-0.020377
ZFP1	4	CD28	neg	0.8515	0.85191	0.999996	1091	0	0.058245
ZFP1	4	CD28	pos	0.51489	0.62306	0.999996	778	1	0.058245
ZNF671	4	CD28	neg	0.32438	0.46302	0.999996	563	2	-0.10109
ZNF671	4	CD28	pos	0.51917	0.62514	0.999996	779	1	-0.10109
ASCL1	4	CD28	neg	0.75204	0.75611	0.999996	958	1	0.010094
ASCL1	4	CD28	pos	0.52301	0.62695	0.999996	780	1	0.010094
ZNF154	4	CD28	neg	0.20455	0.3365	0.999996	415	2	-0.061917
ZNF154	4	CD28	pos	0.52555	0.62805	0.999996	781	1	-0.061917
MECP2	4	CD28	neg	0.026293	0.070263	0.949257	100	3	-0.19474
MECP2	4	CD28	pos	0.52682	0.62859	0.999996	782	1	-0.19474
MYOG	4	CD28	neg	0.38774	0.52964	0.999996	637	2	-0.041643
MYOG	4	CD28	pos	0.52766	0.62895	0.999996	783	1	-0.041643
ZNF613	4	CD28	neg	0.17181	0.30226	0.999996	372	2	-0.053988
ZNF613	4	CD28	pos	0.52808	0.62915	0.999996	784	1	-0.053988
MSX2	4	CD28	neg	0.41314	0.55631	0.999996	674	1	-0.025277
MSX2	4	CD28	pos	0.5285	0.62932	0.999996	785	1	-0.025277
ISL2	4	CD28	neg	0.53852	0.61765	0.999996	751	1	-0.0098045
ISL2	4	CD28	pos	0.52892	0.62954	0.999996	786	1	-0.0098045
ZNF329	4	CD28	neg	0.73634	0.74327	0.999996	935	1	0.031076
ZNF329	4	CD28	pos	0.52934	0.62973	0.999996	787	1	0.031076
EN2	4	CD28	neg	0.11017	0.23197	0.999996	284	1	-0.034504
EN2	4	CD28	pos	0.5327	0.63124	0.999996	788	1	-0.034504
ELF4	4	CD28	neg	0.26978	0.40501	0.999996	505	2	-0.03268
ELF4	4	CD28	pos	0.53437	0.63189	0.999996	789	1	-0.03268
RXRG	4	CD28	neg	0.77146	0.77334	0.999996	979	1	-0.0085176
RXRG	4	CD28	pos	0.53935	0.63429	0.999996	790	1	-0.0085176
DPF3	4	CD28	neg	0.33931	0.47871	0.999996	581	2	-0.067648
DPF3	4	CD28	pos	0.541	0.63515	0.999996	791	1	-0.067648
HMX3	4	CD28	neg	0.33075	0.46987	0.999996	570	1	0.024558
HMX3	4	CD28	pos	0.54265	0.63584	0.999996	792	1	0.024558
VDR	4	CD28	neg	0.78948	0.79027	0.999996	999	1	0.016341
VDR	4	CD28	pos	0.54552	0.63719	0.999996	793	1	0.016341
NKX1-2	4	CD28	neg	0.7377	0.74446	0.999996	938	1	-0.026658
NKX1-2	4	CD28	pos	0.54675	0.63773	0.999996	794	1	-0.026658
ZNF697	4	CD28	neg	0.10039	0.21434	0.999996	265	2	-0.12444
ZNF697	4	CD28	pos	0.55001	0.63934	0.999996	795	1	-0.12444
SP3	4	CD28	neg	0.75022	0.75455	0.999996	954	1	-0.021612
SP3	4	CD28	pos	0.55406	0.6411	0.999996	796	1	-0.021612
FOXJ1	4	CD28	neg	0.12566	0.25316	0.999996	313	2	-0.061335
FOXJ1	4	CD28	pos	0.55447	0.64124	0.999996	797	1	-0.061335
HOXB2	4	CD28	neg	0.83145	0.83174	0.999996	1063	0	0.033607
HOXB2	4	CD28	pos	0.55487	0.64136	0.999996	798	1	0.033607
ZKSCAN3	4	CD28	neg	0.62843	0.66761	0.999996	817	1	-0.015381
ZKSCAN3	4	CD28	pos	0.55688	0.64246	0.999996	799	1	-0.015381
GPANK1	4	CD28	neg	0.36035	0.50037	0.999996	605	1	0.0053927
GPANK1	4	CD28	pos	0.55728	0.64266	0.999996	800	1	0.0053927
TRPS1	4	CD28	neg	0.28398	0.4201	0.999996	521	2	-0.088482
TRPS1	4	CD28	pos	0.55809	0.64306	0.999996	801	1	-0.088482
ZNF223	4	CD28	neg	0.67786	0.69956	0.999996	869	1	0.044584
ZNF223	4	CD28	pos	0.55889	0.64349	0.999996	802	1	0.044584
ZNF135	4	CD28	neg	0.26727	0.40252	0.999996	502	2	-0.072363
ZNF135	4	CD28	pos	0.56009	0.644	0.999996	803	1	-0.072363
TBX5	4	CD28	neg	0.46813	0.58344	0.999996	710	1	0.022195
TBX5	4	CD28	pos	0.56049	0.64418	0.999996	804	1	0.022195
ZNF766	4	CD28	neg	0.54961	0.62347	0.999996	753	1	-0.0023374
ZNF766	4	CD28	pos	0.56248	0.64514	0.999996	805	1	-0.0023374
HLX	4	CD28	neg	0.48453	0.59109	0.999996	720	1	-0.070954
HLX	4	CD28	pos	0.56367	0.64577	0.999996	806	1	-0.070954
CREB3	4	CD28	neg	0.38478	0.52654	0.999996	631	2	-0.024129
CREB3	4	CD28	pos	0.56645	0.64697	0.999996	807	1	-0.024129
GATA4	4	CD28	neg	0.26008	0.39521	0.999996	493	2	-0.10612
GATA4	4	CD28	pos	0.57039	0.64909	0.999996	808	1	-0.10612
NR1I3	4	CD28	neg	0.50142	0.59916	0.999996	731	1	0.063999
NR1I3	4	CD28	pos	0.57078	0.64925	0.999996	809	1	0.063999
ZNF789	4	CD28	neg	0.59346	0.64692	0.999996	789	1	-0.050672
ZNF789	4	CD28	pos	0.57156	0.64962	0.999996	810	1	-0.050672
ZNF219	4	CD28	neg	0.92648	0.92632	0.999996	1194	0	-0.0010674
ZNF219	4	CD28	pos	0.57195	0.64984	0.999996	811	1	-0.0010674
ARNTL	4	CD28	neg	0.37362	0.51483	0.999996	619	2	-0.041558
ARNTL	4	CD28	pos	0.57313	0.65049	0.999996	812	1	-0.041558
ZNF394	4	CD28	neg	0.27324	0.40854	0.999996	513	2	-0.023059
ZNF394	4	CD28	pos	0.57469	0.65119	0.999996	813	1	-0.023059
TCF21	4	CD28	neg	0.2072	0.33931	0.999996	417	2	-0.065879
TCF21	4	CD28	pos	0.57547	0.65158	0.999996	814	1	-0.065879
PPARD	4	CD28	neg	0.066588	0.15089	0.999996	186	3	-0.10281
PPARD	4	CD28	pos	0.57663	0.65213	0.999996	815	1	-0.10281
NFYC	4	CD28	neg	0.0062523	0.021264	0.503995	57	3	-0.31203
NFYC	4	CD28	pos	0.57818	0.65289	0.999996	816	1	-0.31203
MNX1	4	CD28	neg	0.08278	0.18156	0.999996	217	3	-0.17561
MNX1	4	CD28	pos	0.57934	0.65349	0.999996	817	1	-0.17561
ZNF550	4	CD28	neg	0.14139	0.26985	0.999996	337	2	-0.073136
ZNF550	4	CD28	pos	0.58089	0.65416	0.999996	818	1	-0.073136
HOXA13	4	CD28	neg	0.048547	0.11576	0.999996	145	3	-0.1926
HOXA13	4	CD28	pos	0.58166	0.65452	0.999996	819	1	-0.1926
HEY2	4	CD28	neg	0.68848	0.70703	0.999996	880	1	0.02647
HEY2	4	CD28	pos	0.58319	0.65527	0.999996	820	1	0.02647
TFCP2	4	CD28	neg	0.061061	0.14017	0.999996	178	1	-0.014489
TFCP2	4	CD28	pos	0.58473	0.65616	0.999996	821	1	-0.014489
PBX4	4	CD28	neg	0.01674	0.049941	0.784538	86	3	-0.21336
PBX4	4	CD28	pos	0.58549	0.65659	0.999996	822	1	-0.21336
ZNF737	4	CD28	neg	0.91265	0.91242	0.999996	1178	0	0.01735
ZNF737	4	CD28	pos	0.58702	0.65729	0.999996	823	1	0.01735
SHOX2	4	CD28	neg	0.085516	0.18647	0.999996	226	1	-0.0050708
SHOX2	4	CD28	pos	0.58892	0.65831	0.999996	824	1	-0.0050708
SRY	4	CD28	neg	0.074369	0.16565	0.999996	207	2	-0.094379
SRY	4	CD28	pos	0.5893	0.65847	0.999996	825	1	-0.094379
PROX2	4	CD28	neg	0.67532	0.69781	0.999996	864	1	0.01028
PROX2	4	CD28	pos	0.59006	0.65892	0.999996	826	1	0.01028
CD274	4	CD28	neg	0.40416	0.54707	0.999996	663	1	0.01088
CD274	4	CD28	pos	0.59044	0.65916	0.999996	827	1	0.01088
TERF2	4	CD28	neg	0.12896	0.25665	0.999996	320	2	-0.071504
TERF2	4	CD28	pos	0.59271	0.66026	0.999996	828	1	-0.071504
ZNF770	4	CD28	neg	0.14775	0.27677	0.999996	349	2	-0.076499
ZNF770	4	CD28	pos	0.59534	0.66131	0.999996	829	1	-0.076499
NCR2	4	CD28	neg	0.15069	0.27969	0.999996	352	2	-0.14039
NCR2	4	CD28	pos	0.59571	0.66142	0.999996	830	1	-0.14039
CD1A	4	CD28	neg	0.63438	0.67118	0.999996	824	1	0.026055
CD1A	4	CD28	pos	0.59721	0.6622	0.999996	831	1	0.026055
INSM1	4	CD28	neg	0.20161	0.33357	0.999996	410	2	-0.05687
INSM1	4	CD28	pos	0.59908	0.66305	0.999996	832	1	-0.05687
VSX2	4	CD28	neg	0.17686	0.30777	0.999996	380	2	-0.10418
VSX2	4	CD28	pos	0.59982	0.66344	0.999996	833	1	-0.10418
PAX6	4	CD28	neg	0.80097	0.80112	0.999996	1015	1	-0.0063812
PAX6	4	CD28	pos	0.6002	0.6636	0.999996	834	1	-0.0063812
ZNF182	4	CD28	neg	0.26613	0.40136	0.999996	501	1	0.057444
ZNF182	4	CD28	pos	0.60279	0.66513	0.999996	835	1	0.057444
MNT	4	CD28	neg	0.83358	0.83389	0.999996	1068	0	-0.0027003
MNT	4	CD28	pos	0.60353	0.6655	0.999996	836	1	-0.0027003
HNF1B	4	CD28	neg	0.045617	0.10988	0.999996	138	3	-0.14589
HNF1B	4	CD28	pos	0.60501	0.66632	0.999996	837	1	-0.14589
ZFP42	4	CD28	neg	0.022074	0.061088	0.883979	92	3	-0.17389
ZFP42	4	CD28	pos	0.60575	0.66673	0.999996	838	1	-0.17389
LHX4	4	CD28	neg	0.041725	0.102	0.999996	125	3	-0.15907
LHX4	4	CD28	pos	0.61197	0.67011	0.999996	839	1	-0.15907
ZNF264	4	CD28	neg	0.73987	0.74615	0.999996	943	1	-0.016455
ZNF264	4	CD28	pos	0.61233	0.67027	0.999996	840	1	-0.016455
BARX2	4	CD28	neg	0.78227	0.78345	0.999996	989	1	-0.048965
BARX2	4	CD28	pos	0.61269	0.67046	0.999996	841	1	-0.048965
HES5	4	CD28	neg	0.79853	0.79894	0.999996	1011	1	0.02759
HES5	4	CD28	pos	0.61306	0.67072	0.999996	842	1	0.02759
POU2AF1	4	CD28	neg	0.1122	0.23585	0.999996	291	2	-0.021837
POU2AF1	4	CD28	pos	0.62348	0.67672	0.999996	843	1	-0.021837
ZNF222	4	CD28	neg	0.40616	0.54906	0.999996	665	1	0.010499
ZNF222	4	CD28	pos	0.62808	0.67941	0.999996	844	1	0.010499
ZBTB3	4	CD28	neg	0.45418	0.57695	0.999996	701	1	-0.012866
ZBTB3	4	CD28	pos	0.62878	0.6798	0.999996	845	1	-0.012866
ZNF175	4	CD28	neg	0.65879	0.6869	0.999996	843	1	-0.042212
ZNF175	4	CD28	pos	0.63054	0.68079	0.999996	846	1	-0.042212
MEF2A	4	CD28	neg	0.40483	0.54775	0.999996	664	2	-0.052985
MEF2A	4	CD28	pos	0.63089	0.68094	0.999996	847	1	-0.052985
NR1H3	4	CD28	neg	0.23576	0.37034	0.999996	456	2	-0.080619
NR1H3	4	CD28	pos	0.63229	0.68172	0.999996	848	1	-0.080619
NR2F1	4	CD28	neg	0.68941	0.70764	0.999996	882	1	-0.0036699
NR2F1	4	CD28	pos	0.63403	0.68267	0.999996	849	1	-0.0036699
ZNF132	4	CD28	neg	0.11288	0.23696	0.999996	293	2	-0.078816
ZNF132	4	CD28	pos	0.63438	0.68294	0.999996	850	1	-0.078816
EGR4	4	CD28	neg	0.77195	0.77378	0.999996	980	1	-0.027348
EGR4	4	CD28	pos	0.63473	0.68313	0.999996	851	1	-0.027348
IL26	4	CD28	neg	0.11059	0.23279	0.999996	285	2	-0.082581
IL26	4	CD28	pos	0.63542	0.68358	0.999996	852	1	-0.082581
PAX3	4	CD28	neg	0.12766	0.25527	0.999996	318	1	-0.012797
PAX3	4	CD28	pos	0.63577	0.68382	0.999996	853	1	-0.012797
FIGLA	4	CD28	neg	0.61233	0.65745	0.999996	807	1	-0.060257
FIGLA	4	CD28	pos	0.63681	0.68438	0.999996	854	1	-0.060257
ZNF354B	4	CD28	neg	0.30311	0.44035	0.999996	542	2	-0.033714
ZNF354B	4	CD28	pos	0.6406	0.68676	0.999996	855	1	-0.033714
HSFY1	4	CD28	neg	0.47547	0.58687	0.999996	715	1	0.010394
HSFY1	4	CD28	pos	0.64776	0.69103	0.999996	856	1	0.010394
IL3	4	CD28	neg	0.86549	0.86538	0.999996	1108	0	0.016059
IL3	4	CD28	pos	0.6518	0.69325	0.999996	857	1	0.016059
ZNF540	4	CD28	neg	0.20102	0.33306	0.999996	408	2	-0.08321
ZNF540	4	CD28	pos	0.65414	0.69447	0.999996	858	1	-0.08321
SP5	4	CD28	neg	0.48633	0.59189	0.999996	721	1	-0.067857
SP5	4	CD28	pos	0.65547	0.69526	0.999996	859	1	-0.067857
SNAI3	4	CD28	neg	0.56526	0.63146	0.999996	763	1	0.018944
SNAI3	4	CD28	pos	0.6558	0.69549	0.999996	860	1	0.018944
ZNF558	4	CD28	neg	0.09873	0.21146	0.999996	259	3	-0.084901
ZNF558	4	CD28	pos	0.65614	0.69567	0.999996	861	1	-0.084901
FEZF2	4	CD28	neg	0.0036167	0.012836	0.376991	46	3	-0.26697
FEZF2	4	CD28	pos	0.65647	0.6959	0.999996	862	1	-0.26697
ZBTB43	4	CD28	neg	0.098576	0.21109	0.999996	258	3	-0.12064
ZBTB43	4	CD28	pos	0.6568	0.6961	0.999996	863	1	-0.12064
LTF	4	CD28	neg	0.84356	0.84385	0.999996	1078	0	0.01839
LTF	4	CD28	pos	0.66044	0.69842	0.999996	864	1	0.01839
ZNF605	4	CD28	neg	0.43418	0.56793	0.999996	688	1	-0.042973
ZNF605	4	CD28	pos	0.66076	0.69853	0.999996	865	1	-0.042973
HLF	4	CD28	neg	0.20868	0.34102	0.999996	420	2	-0.085283
HLF	4	CD28	pos	0.66109	0.69876	0.999996	866	1	-0.085283
ZNF32	4	CD28	neg	0.16897	0.29928	0.999996	370	1	0.02318
ZNF32	4	CD28	pos	0.66371	0.7004	0.999996	867	1	0.02318
NKX1-1	4	CD28	neg	0.20779	0.33999	0.999996	419	2	-0.097132
NKX1-1	4	CD28	pos	0.66664	0.70223	0.999996	868	1	-0.097132
TWIST1	4	CD28	neg	0.092097	0.19884	0.999996	242	3	-0.08905
TWIST1	4	CD28	pos	0.66729	0.70267	0.999996	869	1	-0.08905
FOXP3	4	CD28	neg	0.8681	0.86804	0.999996	1113	0	-0.013242
FOXP3	4	CD28	pos	0.67052	0.70457	0.999996	870	1	-0.013242
ZNF141	4	CD28	neg	0.39497	0.53743	0.999996	646	2	-0.045291
ZNF141	4	CD28	pos	0.67149	0.70517	0.999996	871	1	-0.045291
PRDM12	4	CD28	neg	0.63298	0.6703	0.999996	822	1	0.027881
PRDM12	4	CD28	pos	0.67181	0.70531	0.999996	872	1	0.027881
RXRB	4	CD28	neg	0.78368	0.78455	0.999996	992	1	0.013489
RXRB	4	CD28	pos	0.67213	0.70558	0.999996	873	1	0.013489
GLIS1	4	CD28	neg	0.87801	0.87797	0.999996	1129	0	0.029496
GLIS1	4	CD28	pos	0.67277	0.70593	0.999996	874	1	0.029496
MXD3	4	CD28	neg	0.14562	0.27448	0.999996	346	2	-0.065885
MXD3	4	CD28	pos	0.675	0.70731	0.999996	875	1	-0.065885
HLA-B	4	CD28	neg	0.12365	0.25115	0.999996	311	2	-0.081355
HLA-B	4	CD28	pos	0.67532	0.70751	0.999996	876	1	-0.081355
KLF11	4	CD28	neg	0.90466	0.90439	0.999996	1165	0	-0.014685
KLF11	4	CD28	pos	0.67564	0.70775	0.999996	877	1	-0.014685
CREB3L1	4	CD28	neg	0.10595	0.22452	0.999996	278	3	-0.11574
CREB3L1	4	CD28	pos	0.67944	0.71013	0.999996	878	1	-0.11574
ZNF695	4	CD28	neg	0.694	0.71087	0.999996	887	1	0.012437
ZNF695	4	CD28	pos	0.67975	0.71032	0.999996	879	1	0.012437
LTA	4	CD28	neg	0.021825	0.06056	0.883979	91	3	-0.22092
LTA	4	CD28	pos	0.68007	0.71051	0.999996	880	1	-0.22092
IL6	4	CD28	neg	0.50098	0.59893	0.999996	730	1	0.003134
IL6	4	CD28	pos	0.6832	0.71249	0.999996	881	1	0.003134
ZSCAN10	4	CD28	neg	0.80491	0.8051	0.999996	1027	1	0.043279
ZSCAN10	4	CD28	pos	0.68352	0.71268	0.999996	882	1	0.043279
YY2	4	CD28	neg	0.33151	0.47069	0.999996	572	2	-0.079463
YY2	4	CD28	pos	0.68476	0.7134	0.999996	883	1	-0.079463
SOX30	4	CD28	neg	0.91348	0.91327	0.999996	1179	0	0.075779
SOX30	4	CD28	pos	0.68507	0.71367	0.999996	884	1	0.075779
FOXD4L1	4	CD28	neg	0.28989	0.4265	0.999996	527	1	0.017554
FOXD4L1	4	CD28	pos	0.68663	0.71477	0.999996	885	1	0.017554
GTF2IRD1	4	CD28	neg	0.13851	0.26674	0.999996	328	2	-0.081182
GTF2IRD1	4	CD28	pos	0.68724	0.71516	0.999996	886	1	-0.081182
PAX2	4	CD28	neg	0.046134	0.11097	0.999996	139	2	-0.1543
PAX2	4	CD28	pos	0.68879	0.71614	0.999996	887	1	-0.1543
LY6G5C	4	CD28	neg	0.08897	0.19286	0.999996	234	2	-0.025881
LY6G5C	4	CD28	pos	0.68941	0.71652	0.999996	888	1	-0.025881
ZNF735	4	CD28	neg	0.13024	0.25802	0.999996	322	2	-0.08273
ZNF735	4	CD28	pos	0.69002	0.71677	0.999996	889	1	-0.08273
MEIS2	4	CD28	neg	0.62169	0.66325	0.999996	812	1	-0.025905
MEIS2	4	CD28	pos	0.69033	0.71702	0.999996	890	1	-0.025905
TBX19	4	CD28	neg	0.03147	0.080853	0.984078	111	3	-0.19787
TBX19	4	CD28	pos	0.69063	0.71715	0.999996	891	1	-0.19787
IKZF2	4	CD28	neg	0.26602	0.40124	0.999996	500	2	-0.033585
IKZF2	4	CD28	pos	0.69125	0.71761	0.999996	892	1	-0.033585
ZBTB18	4	CD28	neg	0.071486	0.16006	0.999996	203	2	-0.12673
ZBTB18	4	CD28	pos	0.69217	0.71828	0.999996	893	1	-0.12673
ZNF250	4	CD28	neg	0.50405	0.60048	0.999996	736	1	-0.02215
ZNF250	4	CD28	pos	0.69308	0.71888	0.999996	894	1	-0.02215
NOBOX	4	CD28	neg	0.80556	0.80587	0.999996	1029	1	-0.054409
NOBOX	4	CD28	pos	0.69369	0.71926	0.999996	895	1	-0.054409
HLA-DQB2	4	CD28	neg	0.27607	0.41162	0.999996	517	2	-0.088687
HLA-DQB2	4	CD28	pos	0.69491	0.72006	0.999996	896	1	-0.088687
MSC	4	CD28	neg	0.03293	0.083799	0.999996	112	3	-0.24228
MSC	4	CD28	pos	0.69642	0.72094	0.999996	897	1	-0.24228
NANOG	4	CD28	neg	0.82171	0.82204	0.999996	1049	0	-0.0088313
NANOG	4	CD28	pos	0.70004	0.72377	0.999996	898	1	-0.0088313
HOXB1	4	CD28	neg	0.2486	0.3838	0.999996	477	2	-0.060035
HOXB1	4	CD28	pos	0.70213	0.72508	0.999996	899	1	-0.060035
ZNF93	4	CD28	neg	0.083439	0.18277	0.999996	219	2	-0.033052
ZNF93	4	CD28	pos	0.70451	0.72675	0.999996	900	1	-0.033052
ZNF281	4	CD28	neg	0.04972	0.11812	0.999996	150	2	-0.078945
ZNF281	4	CD28	pos	0.70481	0.72693	0.999996	901	1	-0.078945
NFIA	4	CD28	neg	0.044011	0.10664	0.999996	131	1	-0.010962
NFIA	4	CD28	pos	0.7051	0.72705	0.999996	902	1	-0.010962
ZNF786	4	CD28	neg	0.86167	0.86176	0.999996	1103	0	0.046522
ZNF786	4	CD28	pos	0.70599	0.72766	0.999996	903	1	0.046522
LTB	4	CD28	neg	0.074688	0.1663	0.999996	208	3	-0.11704
LTB	4	CD28	pos	0.70688	0.72831	0.999996	904	1	-0.11704
ZNF436	4	CD28	neg	0.36878	0.50978	0.999996	615	1	0.035757
ZNF436	4	CD28	pos	0.70717	0.72847	0.999996	905	1	0.035757
FOXG1	4	CD28	neg	0.21016	0.34293	0.999996	424	2	-0.10826
FOXG1	4	CD28	pos	0.70746	0.72864	0.999996	906	1	-0.10826
BSX	4	CD28	neg	0.58204	0.64051	0.999996	780	1	0.011253
BSX	4	CD28	pos	0.70835	0.72932	0.999996	907	1	0.011253
ZNF468	4	CD28	neg	0.56128	0.62939	0.999996	758	1	0.014127
ZNF468	4	CD28	pos	0.70864	0.72949	0.999996	908	1	0.014127
RHOXF2B	4	CD28	neg	0.10043	0.2144	0.999996	266	3	-0.11713
RHOXF2B	4	CD28	pos	0.70952	0.73019	0.999996	909	1	-0.11713
MECOM	4	CD28	neg	0.011622	0.037827	0.655179	78	3	-0.22234
MECOM	4	CD28	pos	0.7101	0.73049	0.999996	910	1	-0.22234
ZNF513	4	CD28	neg	0.13877	0.26701	0.999996	329	2	-0.13435
ZNF513	4	CD28	pos	0.7104	0.73068	0.999996	911	1	-0.13435
IRF4	4	CD28	neg	0.84411	0.84439	0.999996	1079	0	-0.028329
IRF4	4	CD28	pos	0.71098	0.73117	0.999996	912	1	-0.028329
LHX3	4	CD28	neg	0.11163	0.2349	0.999996	288	3	-0.10381
LHX3	4	CD28	pos	0.71185	0.73169	0.999996	913	1	-0.10381
ZNF785	4	CD28	neg	0.058943	0.13628	0.999996	175	2	-0.0774
ZNF785	4	CD28	pos	0.71302	0.73258	0.999996	914	1	-0.0774
TCF4	4	CD28	neg	0.043441	0.10548	0.999996	129	3	-0.16872
TCF4	4	CD28	pos	0.71706	0.73546	0.999996	915	1	-0.16872
FOXA2	4	CD28	neg	0.7104	0.72294	0.999996	902	1	-0.023977
FOXA2	4	CD28	pos	0.7182	0.73626	0.999996	916	1	-0.023977
E2F8	4	CD28	neg	0.030292	0.078383	0.984078	104	3	-0.14656
E2F8	4	CD28	pos	0.71849	0.73641	0.999996	917	1	-0.14656
LBX1	4	CD28	neg	0.17517	0.30603	0.999996	379	2	-0.097744
LBX1	4	CD28	pos	0.7202	0.73755	0.999996	918	1	-0.097744
NFKBIL1	4	CD28	neg	0.71562	0.72695	0.999996	910	1	0.05173
NFKBIL1	4	CD28	pos	0.72162	0.73866	0.999996	919	1	0.05173
MEOX2	4	CD28	neg	0.77072	0.77283	0.999996	978	1	-0.0033138
MEOX2	4	CD28	pos	0.72219	0.73912	0.999996	920	1	-0.0033138
MITF	4	CD28	neg	0.884	0.88392	0.999996	1135	0	0.029745
MITF	4	CD28	pos	0.72332	0.74002	0.999996	921	1	0.029745
HOXA6	4	CD28	neg	0.050126	0.11895	0.999996	151	3	-0.16511
HOXA6	4	CD28	pos	0.72388	0.74036	0.999996	922	1	-0.16511
RUNX1	4	CD28	neg	0.1651	0.2952	0.999996	367	2	-0.076367
RUNX1	4	CD28	pos	0.72416	0.74053	0.999996	923	1	-0.076367
STAT2	4	CD28	neg	0.34713	0.48663	0.999996	594	2	-0.039114
STAT2	4	CD28	pos	0.72641	0.74219	0.999996	924	1	-0.039114
RBPJL	4	CD28	neg	0.085685	0.18684	0.999996	227	2	-0.12766
RBPJL	4	CD28	pos	0.72697	0.74253	0.999996	925	1	-0.12766
HOXB9	4	CD28	neg	0.12966	0.25748	0.999996	321	1	-0.026364
HOXB9	4	CD28	pos	0.72892	0.74388	0.999996	927	1	-0.026364
ELF3	4	CD28	neg	0.23273	0.36693	0.999996	450	1	0.020803
ELF3	4	CD28	pos	0.72947	0.74423	0.999996	928	1	0.020803
OVOL1	4	CD28	neg	0.099038	0.21194	0.999996	260	3	-0.10787
OVOL1	4	CD28	pos	0.72975	0.74445	0.999996	929	1	-0.10787
MYF5	4	CD28	neg	0.031135	0.080142	0.984078	109	3	-0.15625
MYF5	4	CD28	pos	0.73003	0.74465	0.999996	930	1	-0.15625
GTF2I	4	CD28	neg	0.091066	0.19695	0.999996	241	3	-0.10449
GTF2I	4	CD28	pos	0.73196	0.74609	0.999996	931	1	-0.10449
TBX10	4	CD28	neg	0.14094	0.26943	0.999996	335	2	-0.037327
TBX10	4	CD28	pos	0.73525	0.74862	0.999996	932	1	-0.037327
IRF3	4	CD28	neg	0.87099	0.87102	0.999996	1117	0	0.0058448
IRF3	4	CD28	pos	0.7358	0.74906	0.999996	933	1	0.0058448
ZKSCAN5	4	CD28	neg	0.72836	0.73688	0.999996	926	1	0.059338
ZKSCAN5	4	CD28	pos	0.73634	0.74945	0.999996	934	1	0.059338
GLIS3	4	CD28	neg	0.044745	0.10806	0.999996	135	3	-0.12615
GLIS3	4	CD28	pos	0.73662	0.74965	0.999996	935	1	-0.12615
HNF4A	4	CD28	neg	0.10201	0.21743	0.999996	269	1	-0.036986
HNF4A	4	CD28	pos	0.73879	0.75124	0.999996	936	1	-0.036986
ZNF22	4	CD28	neg	0.07274	0.16255	0.999996	205	3	-0.12969
ZNF22	4	CD28	pos	0.73906	0.75147	0.999996	937	1	-0.12969
MED14	4	CD28	neg	0.45979	0.57968	0.999996	706	1	-0.045098
MED14	4	CD28	pos	0.7404	0.75244	0.999996	938	1	-0.045098
ZNF787	4	CD28	neg	0.085028	0.18569	0.999996	224	3	-0.18191
ZNF787	4	CD28	pos	0.74175	0.75341	0.999996	939	1	-0.18191
ZNF669	4	CD28	neg	0.18826	0.32013	0.999996	392	2	-0.065737
ZNF669	4	CD28	pos	0.74362	0.75476	0.999996	940	1	-0.065737
SOX14	4	CD28	neg	0.27576	0.41128	0.999996	516	2	-0.048274
SOX14	4	CD28	pos	0.74574	0.75636	0.999996	941	1	-0.048274
CCL4	4	CD28	neg	0.27261	0.4079	0.999996	511	2	-0.074751
CCL4	4	CD28	pos	0.74654	0.75696	0.999996	942	1	-0.074751
ARID3B	4	CD28	neg	0.17475	0.30566	0.999996	377	2	-0.062213
ARID3B	4	CD28	pos	0.74733	0.75753	0.999996	943	1	-0.062213
TUBB	4	CD28	neg	0.21342	0.34636	0.999996	428	2	-0.15281
TUBB	4	CD28	pos	0.74759	0.75773	0.999996	944	1	-0.15281
MESP2	4	CD28	neg	0.2403	0.37507	0.999996	463	2	-0.090014
MESP2	4	CD28	pos	0.74786	0.75787	0.999996	945	1	-0.090014
BHLHE41	4	CD28	neg	0.63229	0.66987	0.999996	821	1	0.020316
BHLHE41	4	CD28	pos	0.75489	0.76326	0.999996	946	1	0.020316
CREB1	4	CD28	neg	0.75848	0.76163	0.999996	965	1	0.0094099
CREB1	4	CD28	pos	0.75643	0.76451	0.999996	947	1	0.0094099
ZNF257	4	CD28	neg	0.39103	0.5331	0.999996	644	2	-0.029106
ZNF257	4	CD28	pos	0.75694	0.76484	0.999996	948	1	-0.029106
ATF3	4	CD28	neg	0.36641	0.50712	0.999996	611	2	-0.029349
ATF3	4	CD28	pos	0.7572	0.76508	0.999996	949	1	-0.029349
ZNF595	4	CD28	neg	0.35954	0.49948	0.999996	604	2	-0.055151
ZNF595	4	CD28	pos	0.75899	0.76668	0.999996	950	1	-0.055151
ZBED6	4	CD28	neg	0.064089	0.14583	0.999996	183	2	-0.11384
ZBED6	4	CD28	pos	0.75924	0.76687	0.999996	951	1	-0.11384
GATA5	4	CD28	neg	0.7404	0.74662	0.999996	944	1	0.0094967
GATA5	4	CD28	pos	0.76101	0.76844	0.999996	952	1	0.0094967
BCL6B	4	CD28	neg	0.0095275	0.031429	0.597153	70	3	-0.22498
BCL6B	4	CD28	pos	0.76152	0.76884	0.999996	953	1	-0.22498
ZBED1	4	CD28	neg	0.021272	0.059461	0.883979	90	3	-0.18597
ZBED1	4	CD28	pos	0.76278	0.76986	0.999996	954	1	-0.18597
ZNF76	4	CD28	neg	0.37461	0.51593	0.999996	620	2	-0.07413
ZNF76	4	CD28	pos	0.76303	0.77007	0.999996	955	1	-0.07413
MXI1	4	CD28	neg	0.19632	0.32823	0.999996	401	1	-0.020076
MXI1	4	CD28	pos	0.76378	0.77065	0.999996	956	1	-0.020076
KLF15	4	CD28	neg	0.33768	0.47713	0.999996	578	2	-0.060978
KLF15	4	CD28	pos	0.76403	0.77087	0.999996	957	1	-0.060978
HOXC4	4	CD28	neg	0.18254	0.31415	0.999996	390	2	-0.077432
HOXC4	4	CD28	pos	0.76428	0.77104	0.999996	958	1	-0.077432
ZBTB7B	4	CD28	neg	0.79246	0.79328	0.999996	1003	1	0.00309
ZBTB7B	4	CD28	pos	0.76453	0.77124	0.999996	959	1	0.00309
ZNF584	4	CD28	neg	0.09373	0.20173	0.999996	248	3	-0.13797
ZNF584	4	CD28	pos	0.76653	0.77287	0.999996	960	1	-0.13797
HHEX	4	CD28	neg	0.19956	0.33155	0.999996	406	2	-0.11303
HHEX	4	CD28	pos	0.76678	0.77309	0.999996	961	1	-0.11303
ZNF415	4	CD28	neg	0.023975	0.065258	0.908901	97	2	-0.10517
ZNF415	4	CD28	pos	0.76703	0.77334	0.999996	962	1	-0.10517
HOXC10	4	CD28	neg	0.13177	0.25944	0.999996	323	2	-0.08352
HOXC10	4	CD28	pos	0.76727	0.77353	0.999996	963	1	-0.08352
ZNF653	4	CD28	neg	0.0065365	0.022143	0.507048	59	3	-0.24665
ZNF653	4	CD28	pos	0.76777	0.7739	0.999996	964	1	-0.24665
BTN1A1	4	CD28	neg	0.080986	0.17813	0.999996	214	3	-0.096397
BTN1A1	4	CD28	pos	0.77023	0.77598	0.999996	965	1	-0.096397
ZNF212	4	CD28	neg	0.051486	0.12162	0.999996	152	3	-0.15345
ZNF212	4	CD28	pos	0.77048	0.77622	0.999996	966	1	-0.15345
ZIC5	4	CD28	neg	0.16122	0.29083	0.999996	362	2	-0.054326
ZIC5	4	CD28	pos	0.77097	0.77662	0.999996	967	1	-0.054326
ZNF140	4	CD28	neg	0.85777	0.85815	0.999996	1098	0	0.019614
ZNF140	4	CD28	pos	0.7717	0.7771	0.999996	968	1	0.019614
HOXA1	4	CD28	neg	0.13229	0.26009	0.999996	324	2	-0.050541
HOXA1	4	CD28	pos	0.77244	0.77787	0.999996	969	1	-0.050541
FOXI3	4	CD28	neg	0.54511	0.62114	0.999996	752	1	-0.01074
FOXI3	4	CD28	pos	0.77268	0.77811	0.999996	970	1	-0.01074
DDIT3	4	CD28	neg	0.94059	0.94038	0.999996	1216	0	0.028097
DDIT3	4	CD28	pos	0.77292	0.77837	0.999996	971	1	0.028097
PRRX2	4	CD28	neg	0.27513	0.41065	0.999996	515	2	-0.071101
PRRX2	4	CD28	pos	0.77414	0.77926	0.999996	972	1	-0.071101
JDP2	4	CD28	neg	0.10404	0.22106	0.999996	274	3	-0.086556
JDP2	4	CD28	pos	0.77535	0.78027	0.999996	973	1	-0.086556
FOXD1	4	CD28	neg	0.098116	0.21019	0.999996	257	3	-0.12623
FOXD1	4	CD28	pos	0.77559	0.78045	0.999996	974	1	-0.12623
SOX9	4	CD28	neg	0.23697	0.37166	0.999996	457	2	-0.044497
SOX9	4	CD28	pos	0.77607	0.7808	0.999996	975	1	-0.044497
TCF23	4	CD28	neg	0.80207	0.80222	0.999996	1020	1	0.012047
TCF23	4	CD28	pos	0.77631	0.78102	0.999996	976	1	0.012047
ZNF283	4	CD28	neg	0.097841	0.20966	0.999996	255	2	-0.067528
ZNF283	4	CD28	pos	0.77679	0.78147	0.999996	977	1	-0.067528
ZNF675	4	CD28	neg	0.33898	0.47845	0.999996	580	2	-0.072054
ZNF675	4	CD28	pos	0.77918	0.78345	0.999996	978	1	-0.072054
SNAI1	4	CD28	neg	0.32029	0.45861	0.999996	560	1	-0.0025137
SNAI1	4	CD28	pos	0.78085	0.78489	0.999996	979	1	-0.0025137
HOXA4	4	CD28	neg	0.33866	0.47812	0.999996	579	2	-0.082298
HOXA4	4	CD28	pos	0.78132	0.78533	0.999996	980	1	-0.082298
ZNF776	4	CD28	neg	0.42201	0.56234	0.999996	683	1	-0.013547
ZNF776	4	CD28	pos	0.78203	0.78588	0.999996	981	1	-0.013547
MAP2K1	4	CD28	neg	0.10867	0.22951	0.999996	282	2	-0.097897
MAP2K1	4	CD28	pos	0.78227	0.78613	0.999996	982	1	-0.097897
MYF6	4	CD28	neg	0.23515	0.36968	0.999996	454	1	-0.028495
MYF6	4	CD28	pos	0.78274	0.78648	0.999996	983	1	-0.028495
ZNF879	4	CD28	neg	0.85431	0.85471	0.999996	1095	0	-0.034821
ZNF879	4	CD28	pos	0.78344	0.78692	0.999996	984	1	-0.034821
NFE2L1	4	CD28	neg	0.38675	0.52858	0.999996	635	2	-0.047674
NFE2L1	4	CD28	pos	0.78438	0.7877	0.999996	985	1	-0.047674
ZNF589	4	CD28	neg	0.37231	0.51343	0.999996	617	2	-0.018607
ZNF589	4	CD28	pos	0.78461	0.7879	0.999996	986	1	-0.018607
HLA-DRB1	4	CD28	neg	0.089605	0.19406	0.999996	238	3	-0.11037
HLA-DRB1	4	CD28	pos	0.78508	0.78841	0.999996	987	1	-0.11037
ZNF341	4	CD28	neg	0.44757	0.57373	0.999996	698	1	-0.015908
ZNF341	4	CD28	pos	0.78555	0.7888	0.999996	988	1	-0.015908
TFDP2	4	CD28	neg	0.04921	0.11722	0.999996	149	3	-0.1701
TFDP2	4	CD28	pos	0.78578	0.78898	0.999996	989	1	-0.1701
OTX1	4	CD28	neg	0.17969	0.31105	0.999996	385	2	-0.056708
OTX1	4	CD28	pos	0.78671	0.78987	0.999996	990	1	-0.056708
PTF1A	4	CD28	neg	0.92276	0.92251	0.999996	1189	0	0.012275
PTF1A	4	CD28	pos	0.78856	0.79155	0.999996	991	1	0.012275
ZNF554	4	CD28	neg	0.047507	0.11373	0.999996	141	2	-0.15357
ZNF554	4	CD28	pos	0.78948	0.79246	0.999996	992	1	-0.15357
PBX2	4	CD28	neg	0.092137	0.19891	0.999996	243	2	-0.18254
PBX2	4	CD28	pos	0.78994	0.79295	0.999996	993	1	-0.18254
ZNF430	4	CD28	neg	0.9068	0.90653	0.999996	1169	0	0.012794
ZNF430	4	CD28	pos	0.79109	0.79396	0.999996	994	1	0.012794
ZNF730	4	CD28	neg	0.38643	0.52819	0.999996	634	2	-0.078918
ZNF730	4	CD28	pos	0.79382	0.79644	0.999996	995	1	-0.078918
FOXO4	4	CD28	neg	0.31727	0.4555	0.999996	556	2	-0.032156
FOXO4	4	CD28	pos	0.79517	0.79745	0.999996	996	1	-0.032156
[truncated: 6,108 more rows]
